# Supplementary material for: 6-Meth­oxy-2-phenyl-4,4a,6,7,8,8a-hexa­hydro-2H-pyrano[3,2-d][1,3]dioxine-7,8-diyl bis­(4-methyl­benzene-1-sulfonate)
Source: Acta Crystallogr Sect E Struct Rep Online. 2012 Feb 17;68(Pt 3):o758. doi: 10.1107/S1600536812006186 (PMC3295524; doi:10.1107/S1600536812006186)
Supplement: Supplementary file 1 [file e-68-0o758-sup1.cif]

##############################################################################
#                                                                            #
# This CIF contains the data in a paper accepted for publication in          #
# Acta Crystallographica Section E. It conforms to the requirements of       #
# Notes for Authors for Acta Crystallographica Section E, and has been       #
# peer reviewed under the auspices of the IUCr Commission on Journals.       #
#                                                                            #
# Full details of the Crystallographic Information File format               #
# are given in the paper "The Crystallographic Information File (CIF):       #
# a New Standard Archive File for Crystallography" by S. R. Hall, F. H.      #
# Allen and I. D. Brown [Acta Cryst. (1991), A47, 655-685].                  #
#                                                                            #
# The current version of the core CIF dictionary is obtainable from          #
# ftp://ftp.iucr.org/pub/cif_core.dic.                                       #
#                                                                            #
# Software is freely available for graphical display of the structure(s)     #
# in this CIF. For information consult the CIF software page                 #
# http://www.iucr.org/resources/cif/software.                                #
#                                                                            #
# This file may be used for bona fide research purposes within the           #
# scientific community so long as proper attribution is given to the journal # 
# article from which it was obtained.                                        #
#                                                                            #
##############################################################################
data_global
_audit_creation_method     SHELXL-97
_journal_date_recd_electronic     2012-02-12
_journal_date_accepted     2012-02-12
_journal_name_full     'Acta Crystallographica, Section E'
_journal_year     2012
_journal_volume     68
_journal_issue      3
_journal_page_first     o758
_journal_page_last     o758
_journal_paper_category     QO
_journal_paper_doi     10.1107/S1600536812006186
_journal_coeditor_code     HB6633
_publ_contact_author_name     'Edward R. T. Tiekink'
_publ_contact_author_address
;
Department of Chemistry
University of Malaya
50603 Kuala Lumpur
Malaysia
;
_publ_contact_author_email     edward.tiekink@gmail.com
_publ_contact_author_fax     '+60 3 7967 4193'
_publ_contact_author_phone     '+60 3 7967 6775'
_publ_section_title
;\
6-Methoxy-2-phenyl-4,4a,6,7,8,8a-hexahydro-2<i>H</i>-pyrano[3,2-<i>d</i>][1,3]\
dioxine-7,8-diyl bis(4-methylbenzene-1-sulfonate)
;
loop_
    _publ_author_name
    _publ_author_footnote
    _publ_author_address
    'Wardell, James L.'
;
Additional correspondence author, e-mail: j.wardell@abdn.ac.uk.
;
;
Centro de Desenvolvimento Tecnol\'ogico em Sa\'ude (CDTS)
Funda\,c\~ao Oswaldo Cruz (FIOCRUZ)
Casa Amarela
Campus de Manguinhos
Avenida Brasil 4365
21040-900
Rio de Janeiro, RJ
Brazil
;
    'Tiekink, Edward R. T.' .
;
Department of Chemistry
University of Malaya
50603 Kuala Lumpur
Malaysia
;
data_I
_audit_creation_method     SHELXL97
_chemical_name_systematic
;
6-Methoxy-2-phenyl-4,4a,6,7,8,8a-hexahydro-2<i>H</i>-
pyrano[3,2-<i>d</i>][1,3]dioxine-7,8-diyl bis(4-methylbenzene-1-sulfonate)
;
_chemical_name_common     ?
_chemical_formula_moiety     'C28 H30 O10 S2'
_chemical_formula_sum     'C28 H30 O10 S2'
_chemical_formula_iupac     'C28 H30 O10 S2'
_chemical_formula_weight     590.64
_chemical_melting_point     ?
_symmetry_cell_setting     orthorhombic
_symmetry_space_group_name_H-M     'P 21 21 21'
_symmetry_space_group_name_Hall     'P 2ac 2ab'
loop_
    _symmetry_equiv_pos_as_xyz
    'x, y, z'
    '-x+1/2, -y, z+1/2'
    'x+1/2, -y+1/2, -z'
    '-x, y+1/2, -z+1/2'
_cell_length_a     5.7031(16)
_cell_length_b     17.020(5)
_cell_length_c     28.084(8)
_cell_angle_alpha     90.00
_cell_angle_beta     90.00
_cell_angle_gamma     90.00
_cell_volume     2726.0(14)
_cell_formula_units_Z     4
_cell_measurement_reflns_used     9688
_cell_measurement_theta_min     2.4
_cell_measurement_theta_max     31.4
_cell_measurement_temperature     100(2)
_exptl_crystal_description     needle
_exptl_crystal_colour     colourless
_exptl_crystal_size_max     0.20
_exptl_crystal_size_mid     0.01
_exptl_crystal_size_min     0.01
_exptl_crystal_density_diffrn     1.439
_exptl_crystal_density_meas     ?
_exptl_crystal_density_method     'not measured'
_exptl_crystal_F_000     1240
_exptl_absorpt_coefficient_mu     0.254
_exptl_absorpt_correction_type     multi-scan
_exptl_absorpt_process_details     '(CrystalClear-SM Expert; Rigaku, 2011)'
_exptl_absorpt_correction_T_min     0.747
_exptl_absorpt_correction_T_max     1.000
_diffrn_ambient_temperature     100
_diffrn_radiation_type     'Mo K\a'
_diffrn_radiation_wavelength     0.71073
_diffrn_radiation_monochromator     'Confocal'
_diffrn_measurement_device_type     'Rigaku Saturn724+'
_diffrn_measurement_device     'Rigaku AFC12 (Right): Kappa three-circle'
_diffrn_measurement_method     'profile data from \w-scans'
_diffrn_detector_area_resol_mean     28.5714
_diffrn_reflns_number     25991
_diffrn_reflns_av_R_equivalents     0.1034
_diffrn_reflns_av_sigmaI/netI     0.1040
_diffrn_reflns_theta_min     2.48
_diffrn_reflns_theta_max     27.50
_diffrn_reflns_theta_full     27.50
_diffrn_measured_fraction_theta_max     0.999
_diffrn_measured_fraction_theta_full     0.999
_diffrn_reflns_limit_h_min     -7
_diffrn_reflns_limit_h_max     5
_diffrn_reflns_limit_k_min     -22
_diffrn_reflns_limit_k_max     22
_diffrn_reflns_limit_l_min     -36
_diffrn_reflns_limit_l_max     36
_diffrn_standards_decay_%     0
_refine_special_details
;
Refinement of <i>F</i>^2^ against ALL reflections. The weighted <i>R</i>-factor
<i>wR</i> and goodness of fit <i>S</i> are based on <i>F</i>^2^, conventional
<i>R</i>-factors <i>R</i> are based on <i>F</i>, with <i>F</i> set to zero for
negative <i>F</i>^2^. The threshold expression of <i>F</i>^2^ >
2\s(<i>F</i>^2^) is used only for calculating <i>R</i>-factors(gt) <i>etc</i>.
and is not relevant to the choice of reflections for refinement.
<i>R</i>-factors based on <i>F</i>^2^ are statistically about twice as large
as those based on <i>F</i>, and <i>R</i>-factors based on ALL data will be
even larger.
;
_reflns_number_total     6262
_reflns_number_gt     5326
_reflns_threshold_expression     I>2\s(I)
_refine_ls_structure_factor_coef     Fsqd
_refine_ls_matrix_type     full
_refine_ls_R_factor_all     0.1005
_refine_ls_R_factor_gt     0.0820
_refine_ls_wR_factor_gt     0.1398
_refine_ls_wR_factor_ref     0.1469
_refine_ls_goodness_of_fit_ref     1.179
_refine_ls_restrained_S_all     1.179
_refine_ls_number_reflns     6262
_refine_ls_number_parameters     364
_refine_ls_number_restraints     0
_refine_ls_hydrogen_treatment     constr
_refine_ls_weighting_scheme     calc
_refine_ls_weighting_details
       'calc w = 1/[\s^2^(Fo^2^)+(0.0335P)^2^+1.4810P] where P=(Fo^2^+2Fc^2^)/3'
_atom_sites_solution_hydrogens     geom
_atom_sites_solution_primary     direct
_atom_sites_solution_secondary     difmap
_refine_ls_shift/su_max     0.000
_refine_ls_shift/su_mean     0.000
_refine_diff_density_max     0.302
_refine_diff_density_min     -0.384
_refine_ls_extinction_method     none
_refine_ls_extinction_coef     ?
_refine_ls_abs_structure_details     'Flack (1983), with 2656 Friedel pairs'
_refine_ls_abs_structure_Flack     0.21(11)
loop_
    _atom_type_symbol
    _atom_type_description
    _atom_type_scat_dispersion_real
    _atom_type_scat_dispersion_imag
    _atom_type_scat_source
    'C' 'C' 0.0033 0.0016
                         'International Tables Vol C Tables 4.2.6.8 and 6.1.1.4'
    'H' 'H' 0.0000 0.0000
                         'International Tables Vol C Tables 4.2.6.8 and 6.1.1.4'
    'O' 'O' 0.0106 0.0060
                         'International Tables Vol C Tables 4.2.6.8 and 6.1.1.4'
    'S' 'S' 0.1246 0.1234
                         'International Tables Vol C Tables 4.2.6.8 and 6.1.1.4'
_computing_data_collection     'CrystalClear-SM Expert (Rigaku, 2011)'
_computing_cell_refinement     'CrystalClear-SM Expert (Rigaku, 2011)'
_computing_data_reduction     'CrystalClear-SM Expert (Rigaku, 2011)'
_computing_structure_solution     'SHELXS97 (Sheldrick, 2008)'
_computing_structure_refinement     'SHELXL97 (Sheldrick, 2008)'
_computing_molecular_graphics
;
ORTEP-3 (Farrugia, 1997) and DIAMOND (Brandenburg, 2006)
;
_computing_publication_material     'publCIF (Westrip, 2010)'
loop_
    _atom_site_type_symbol
    _atom_site_label
    _atom_site_fract_x
    _atom_site_fract_y
    _atom_site_fract_z
    _atom_site_U_iso_or_equiv
    _atom_site_adp_type
    _atom_site_calc_flag
    _atom_site_refinement_flags
    _atom_site_occupancy
    _atom_site_symmetry_multiplicity
    _atom_site_disorder_assembly
    _atom_site_disorder_group
    S S1 0.5416(2) -0.05008(7) 0.71777(4) 0.0194(3) Uani d . 1 1 . .
    S S2 0.0901(2) 0.09753(6) 0.59013(4) 0.0214(3) Uani d . 1 1 . .
    O O1 0.4150(6) -0.20508(16) 0.61006(9) 0.0164(7) Uani d . 1 1 . .
    O O2 0.4498(5) -0.05358(16) 0.51713(9) 0.0162(6) Uani d . 1 1 . .
    O O3 0.5946(6) -0.17301(16) 0.48707(10) 0.0186(7) Uani d . 1 1 . .
    O O4 0.0148(5) -0.18698(16) 0.62785(10) 0.0158(7) Uani d . 1 1 . .
    O O5 0.5053(5) -0.06571(16) 0.66275(10) 0.0168(7) Uani d . 1 1 . .
    O O6 0.4090(6) -0.10660(18) 0.74447(10) 0.0245(8) Uani d . 1 1 . .
    O O7 0.7922(5) -0.04735(18) 0.72221(11) 0.0232(7) Uani d . 1 1 . .
    O O8 0.3017(6) 0.03820(16) 0.59950(10) 0.0187(7) Uani d . 1 1 . .
    O O9 -0.1278(6) 0.05763(18) 0.59845(12) 0.0277(8) Uani d . 1 1 . .
    O O10 0.1498(7) 0.16567(17) 0.61702(12) 0.0306(9) Uani d . 1 1 . .
    C C1 0.2469(8) -0.1719(2) 0.64186(15) 0.0156(9) Uani d . 1 1 . .
    H H1 0.2724 -0.1942 0.6744 0.019 Uiso calc R 1 1 . .
    C C2 0.2700(8) -0.0829(2) 0.64421(15) 0.0154(9) Uani d . 1 1 . .
    H H2 0.1466 -0.0600 0.6653 0.019 Uiso calc R 1 1 . .
    C C3 0.2614(8) -0.0455(2) 0.59468(15) 0.0161(9) Uani d . 1 1 . .
    H H3 0.1050 -0.0551 0.5797 0.019 Uiso calc R 1 1 . .
    C C4 0.4517(8) -0.0828(2) 0.56520(14) 0.0149(9) Uani d . 1 1 . .
    H H4 0.6079 -0.0725 0.5801 0.018 Uiso calc R 1 1 . .
    C C5 0.6340(8) -0.0903(2) 0.49103(15) 0.0167(9) Uani d . 1 1 . .
    H H5 0.7864 -0.0810 0.5077 0.020 Uiso calc R 1 1 . .
    C C6 0.5940(9) -0.2098(2) 0.53331(14) 0.0190(10) Uani d . 1 1 . .
    H H6A 0.7491 -0.2034 0.5486 0.023 Uiso calc R 1 1 . .
    H H6B 0.5617 -0.2667 0.5300 0.023 Uiso calc R 1 1 . .
    C C7 0.4060(8) -0.1715(2) 0.56347(14) 0.0150(9) Uani d . 1 1 . .
    H H7 0.2486 -0.1816 0.5490 0.018 Uiso calc R 1 1 . .
    C C8 -0.0436(9) -0.2694(2) 0.63036(16) 0.0232(11) Uani d . 1 1 . .
    H H8A 0.0214 -0.2967 0.6026 0.035 Uiso calc R 1 1 . .
    H H8B -0.2144 -0.2756 0.6307 0.035 Uiso calc R 1 1 . .
    H H8C 0.0226 -0.2920 0.6595 0.035 Uiso calc R 1 1 . .
    C C9 0.4247(8) 0.0431(3) 0.72699(14) 0.0184(9) Uani d . 1 1 . .
    C C10 0.2123(9) 0.0499(3) 0.75107(16) 0.0222(10) Uani d . 1 1 . .
    H H10 0.1389 0.0047 0.7643 0.027 Uiso calc R 1 1 . .
    C C11 0.1086(10) 0.1235(3) 0.75561(17) 0.0270(11) Uani d . 1 1 . .
    H H11 -0.0389 0.1282 0.7711 0.032 Uiso calc R 1 1 . .
    C C12 0.2174(9) 0.1902(3) 0.73783(16) 0.0240(11) Uani d . 1 1 . .
    C C13 0.4373(9) 0.1825(3) 0.71563(17) 0.0266(11) Uani d . 1 1 . .
    H H13 0.5174 0.2281 0.7049 0.032 Uiso calc R 1 1 . .
    C C14 0.5373(9) 0.1099(2) 0.70937(15) 0.0217(10) Uani d . 1 1 . .
    H H14 0.6827 0.1052 0.6931 0.026 Uiso calc R 1 1 . .
    C C15 0.1022(11) 0.2697(3) 0.74185(19) 0.0381(14) Uani d . 1 1 . .
    H H15A -0.0680 0.2638 0.7385 0.057 Uiso calc R 1 1 . .
    H H15B 0.1614 0.3042 0.7166 0.057 Uiso calc R 1 1 . .
    H H15C 0.1383 0.2926 0.7730 0.057 Uiso calc R 1 1 . .
    C C16 0.1142(9) 0.1205(2) 0.52932(15) 0.0184(10) Uani d . 1 1 . .
    C C17 0.3093(9) 0.1617(2) 0.51311(17) 0.0212(10) Uani d . 1 1 . .
    H H17 0.4347 0.1732 0.5342 0.025 Uiso calc R 1 1 . .
    C C18 0.3201(9) 0.1857(2) 0.46615(17) 0.0227(11) Uani d . 1 1 . .
    H H18 0.4541 0.2133 0.4550 0.027 Uiso calc R 1 1 . .
    C C19 0.1355(10) 0.1698(2) 0.43491(16) 0.0246(11) Uani d . 1 1 . .
    C C20 -0.0548(9) 0.1276(3) 0.45155(17) 0.0267(11) Uani d . 1 1 . .
    H H20 -0.1796 0.1157 0.4303 0.032 Uiso calc R 1 1 . .
    C C21 -0.0680(9) 0.1023(2) 0.49803(16) 0.0221(10) Uani d . 1 1 . .
    H H21 -0.1995 0.0729 0.5087 0.027 Uiso calc R 1 1 . .
    C C22 0.1410(11) 0.2005(3) 0.38427(18) 0.0373(14) Uani d . 1 1 . .
    H H22A 0.0745 0.1610 0.3628 0.056 Uiso calc R 1 1 . .
    H H22B 0.3034 0.2114 0.3750 0.056 Uiso calc R 1 1 . .
    H H22C 0.0485 0.2489 0.3822 0.056 Uiso calc R 1 1 . .
    C C23 0.6480(8) -0.0578(2) 0.44167(14) 0.0161(9) Uani d . 1 1 . .
    C C24 0.4715(8) -0.0126(2) 0.42182(15) 0.0199(10) Uani d . 1 1 . .
    H H24 0.3351 -0.0008 0.4399 0.024 Uiso calc R 1 1 . .
    C C25 0.4936(9) 0.0159(3) 0.37499(16) 0.0244(11) Uani d . 1 1 . .
    H H25 0.3720 0.0469 0.3615 0.029 Uiso calc R 1 1 . .
    C C26 0.6925(9) -0.0012(3) 0.34847(17) 0.0269(12) Uani d . 1 1 . .
    H H26 0.7071 0.0181 0.3169 0.032 Uiso calc R 1 1 . .
    C C27 0.8701(9) -0.0465(3) 0.36821(16) 0.0238(10) Uani d . 1 1 . .
    H H27 1.0055 -0.0589 0.3500 0.029 Uiso calc R 1 1 . .
    C C28 0.8494(8) -0.0738(2) 0.41477(15) 0.0188(10) Uani d . 1 1 . .
    H H28 0.9731 -0.1036 0.4284 0.023 Uiso calc R 1 1 . .
loop_
    _atom_site_aniso_label
    _atom_site_aniso_U_11
    _atom_site_aniso_U_22
    _atom_site_aniso_U_33
    _atom_site_aniso_U_12
    _atom_site_aniso_U_13
    _atom_site_aniso_U_23
    S1 0.0230(7) 0.0209(5) 0.0143(5) -0.0029(5) -0.0011(5) -0.0003(4)
    S2 0.0258(7) 0.0170(5) 0.0214(6) 0.0064(5) 0.0024(5) -0.0009(4)
    O1 0.0212(18) 0.0168(14) 0.0112(14) 0.0029(14) 0.0029(14) 0.0018(11)
    O2 0.0199(17) 0.0173(14) 0.0115(13) 0.0039(13) 0.0027(13) 0.0018(12)
    O3 0.0251(19) 0.0163(14) 0.0146(14) 0.0010(14) 0.0036(14) -0.0011(12)
    O4 0.0112(17) 0.0146(14) 0.0216(15) -0.0015(12) -0.0001(13) -0.0007(12)
    O5 0.0167(18) 0.0201(15) 0.0136(14) -0.0015(13) -0.0009(13) -0.0051(12)
    O6 0.031(2) 0.0244(16) 0.0183(16) -0.0072(16) 0.0004(16) 0.0053(13)
    O7 0.0188(18) 0.0279(17) 0.0228(17) -0.0025(15) -0.0030(15) -0.0024(15)
    O8 0.0248(18) 0.0114(13) 0.0200(16) 0.0011(13) 0.0006(14) -0.0017(12)
    O9 0.0199(19) 0.0273(17) 0.036(2) 0.0041(15) 0.0104(16) 0.0071(15)
    O10 0.045(2) 0.0181(16) 0.0287(18) 0.0070(16) -0.0013(18) -0.0059(14)
    C1 0.014(2) 0.020(2) 0.013(2) -0.0005(18) 0.0020(18) -0.0021(17)
    C2 0.013(2) 0.019(2) 0.014(2) -0.0028(18) 0.0025(18) -0.0013(17)
    C3 0.022(3) 0.0128(19) 0.014(2) -0.0015(18) -0.0005(19) -0.0025(17)
    C4 0.018(2) 0.0164(19) 0.0107(19) 0.0029(18) 0.0004(18) 0.0026(15)
    C5 0.016(3) 0.0163(19) 0.018(2) 0.0004(18) 0.0011(19) 0.0013(17)
    C6 0.027(3) 0.0151(19) 0.015(2) 0.001(2) 0.001(2) 0.0022(17)
    C7 0.015(2) 0.0171(19) 0.0131(19) 0.0035(18) -0.0048(19) -0.0006(16)
    C8 0.029(3) 0.017(2) 0.024(2) -0.003(2) -0.001(2) 0.0026(18)
    C9 0.022(3) 0.023(2) 0.0101(19) -0.003(2) -0.0036(19) -0.0075(17)
    C10 0.025(3) 0.021(2) 0.021(2) -0.008(2) 0.001(2) -0.0062(19)
    C11 0.021(3) 0.033(3) 0.027(3) -0.006(2) 0.005(2) -0.013(2)
    C12 0.030(3) 0.025(2) 0.018(2) -0.002(2) -0.002(2) -0.011(2)
    C13 0.032(3) 0.023(2) 0.025(2) -0.007(2) 0.000(3) 0.002(2)
    C14 0.029(3) 0.023(2) 0.014(2) -0.004(2) 0.008(2) -0.0013(17)
    C15 0.043(4) 0.027(3) 0.043(3) 0.000(3) 0.008(3) -0.006(2)
    C16 0.020(3) 0.0128(19) 0.022(2) 0.0045(18) -0.001(2) 0.0017(17)
    C17 0.020(3) 0.014(2) 0.030(3) -0.0032(19) -0.007(2) -0.0016(19)
    C18 0.026(3) 0.013(2) 0.029(3) -0.004(2) -0.001(2) 0.0024(18)
    C19 0.033(3) 0.018(2) 0.023(2) 0.007(2) -0.001(2) 0.0048(19)
    C20 0.025(3) 0.026(2) 0.029(3) 0.001(2) -0.011(2) 0.002(2)
    C21 0.025(3) 0.0129(19) 0.028(2) -0.004(2) 0.000(2) -0.0001(18)
    C22 0.051(4) 0.029(3) 0.032(3) 0.016(3) -0.005(3) 0.005(2)
    C23 0.020(3) 0.0150(19) 0.014(2) 0.0004(18) 0.0030(19) 0.0003(17)
    C24 0.018(3) 0.023(2) 0.018(2) -0.0002(19) 0.004(2) 0.0030(17)
    C25 0.028(3) 0.027(2) 0.018(2) -0.004(2) -0.005(2) 0.0035(19)
    C26 0.032(3) 0.030(2) 0.019(2) -0.014(2) -0.004(2) 0.004(2)
    C27 0.021(3) 0.034(3) 0.017(2) -0.002(2) 0.004(2) -0.002(2)
    C28 0.019(3) 0.021(2) 0.016(2) -0.0050(19) 0.001(2) 0.0023(17)
_geom_special_details
;
All s.u.'s (except the s.u. in the dihedral angle between two l.s. planes) are
estimated using the full covariance matrix. The cell s.u.'s are taken into
account individually in the estimation of s.u.'s in distances, angles and
torsion angles; correlations between s.u.'s in cell parameters are only used
when they are defined by crystal symmetry. An approximate (isotropic)
treatment of cell s.u.'s is used for estimating s.u.'s involving l.s. planes.
;
loop_
    _geom_bond_atom_site_label_1
    _geom_bond_atom_site_label_2
    _geom_bond_site_symmetry_2
    _geom_bond_distance
    _geom_bond_publ_flag
    S1 O7 . 1.435(3) ?
    S1 O6 . 1.435(3) ?
    S1 O5 . 1.581(3) ?
    S1 C9 . 1.740(4) ?
    S2 O10 . 1.425(3) ?
    S2 O9 . 1.435(3) ?
    S2 O8 . 1.595(3) ?
    S2 C16 . 1.757(4) ?
    O1 C1 . 1.427(5) ?
    O1 C7 . 1.429(4) ?
    O2 C5 . 1.426(5) ?
    O2 C4 . 1.439(4) ?
    O3 C5 . 1.429(5) ?
    O3 C6 . 1.442(5) ?
    O4 C1 . 1.404(5) ?
    O4 C8 . 1.444(5) ?
    O5 C2 . 1.469(5) ?
    O8 C3 . 1.449(4) ?
    C1 C2 . 1.522(5) ?
    C1 H1 . 1.0000 ?
    C2 C3 . 1.531(6) ?
    C2 H2 . 1.0000 ?
    C3 C4 . 1.505(6) ?
    C3 H3 . 1.0000 ?
    C4 C7 . 1.532(5) ?
    C4 H4 . 1.0000 ?
    C5 C23 . 1.495(5) ?
    C5 H5 . 1.0000 ?
    C6 C7 . 1.514(6) ?
    C6 H6A . 0.9900 ?
    C6 H6B . 0.9900 ?
    C7 H7 . 1.0000 ?
    C8 H8A . 0.9800 ?
    C8 H8B . 0.9800 ?
    C8 H8C . 0.9800 ?
    C9 C10 . 1.392(6) ?
    C9 C14 . 1.397(6) ?
    C10 C11 . 1.392(6) ?
    C10 H10 . 0.9500 ?
    C11 C12 . 1.386(7) ?
    C11 H11 . 0.9500 ?
    C12 C13 . 1.406(7) ?
    C12 C15 . 1.508(6) ?
    C13 C14 . 1.372(6) ?
    C13 H13 . 0.9500 ?
    C14 H14 . 0.9500 ?
    C15 H15A . 0.9800 ?
    C15 H15B . 0.9800 ?
    C15 H15C . 0.9800 ?
    C16 C17 . 1.392(6) ?
    C16 C21 . 1.396(6) ?
    C17 C18 . 1.382(6) ?
    C17 H17 . 0.9500 ?
    C18 C19 . 1.397(7) ?
    C18 H18 . 0.9500 ?
    C19 C20 . 1.383(7) ?
    C19 C22 . 1.515(6) ?
    C20 C21 . 1.377(6) ?
    C20 H20 . 0.9500 ?
    C21 H21 . 0.9500 ?
    C22 H22A . 0.9800 ?
    C22 H22B . 0.9800 ?
    C22 H22C . 0.9800 ?
    C23 C24 . 1.384(6) ?
    C23 C28 . 1.402(6) ?
    C24 C25 . 1.407(6) ?
    C24 H24 . 0.9500 ?
    C25 C26 . 1.388(7) ?
    C25 H25 . 0.9500 ?
    C26 C27 . 1.389(7) ?
    C26 H26 . 0.9500 ?
    C27 C28 . 1.393(6) ?
    C27 H27 . 0.9500 ?
    C28 H28 . 0.9500 ?
loop_
    _geom_angle_atom_site_label_1
    _geom_angle_atom_site_label_2
    _geom_angle_atom_site_label_3
    _geom_angle_site_symmetry_1
    _geom_angle_site_symmetry_3
    _geom_angle
    _geom_angle_publ_flag
    O7 S1 O6 . . 120.1(2) ?
    O7 S1 O5 . . 102.74(18) ?
    O6 S1 O5 . . 109.21(18) ?
    O7 S1 C9 . . 109.8(2) ?
    O6 S1 C9 . . 109.3(2) ?
    O5 S1 C9 . . 104.40(18) ?
    O10 S2 O9 . . 120.4(2) ?
    O10 S2 O8 . . 104.30(19) ?
    O9 S2 O8 . . 109.19(17) ?
    O10 S2 C16 . . 108.4(2) ?
    O9 S2 C16 . . 109.3(2) ?
    O8 S2 C16 . . 103.98(19) ?
    C1 O1 C7 . . 113.0(3) ?
    C5 O2 C4 . . 109.0(3) ?
    C5 O3 C6 . . 111.0(3) ?
    C1 O4 C8 . . 112.4(3) ?
    C2 O5 S1 . . 120.0(3) ?
    C3 O8 S2 . . 119.1(3) ?
    O4 C1 O1 . . 112.7(3) ?
    O4 C1 C2 . . 106.0(3) ?
    O1 C1 C2 . . 111.3(3) ?
    O4 C1 H1 . . 108.9 ?
    O1 C1 H1 . . 108.9 ?
    C2 C1 H1 . . 108.9 ?
    O5 C2 C1 . . 107.0(3) ?
    O5 C2 C3 . . 105.6(3) ?
    C1 C2 C3 . . 111.9(3) ?
    O5 C2 H2 . . 110.7 ?
    C1 C2 H2 . . 110.7 ?
    C3 C2 H2 . . 110.7 ?
    O8 C3 C4 . . 110.6(3) ?
    O8 C3 C2 . . 108.6(3) ?
    C4 C3 C2 . . 107.5(3) ?
    O8 C3 H3 . . 110.0 ?
    C4 C3 H3 . . 110.0 ?
    C2 C3 H3 . . 110.0 ?
    O2 C4 C3 . . 111.4(3) ?
    O2 C4 C7 . . 108.0(3) ?
    C3 C4 C7 . . 108.1(4) ?
    O2 C4 H4 . . 109.8 ?
    C3 C4 H4 . . 109.8 ?
    C7 C4 H4 . . 109.8 ?
    O2 C5 O3 . . 110.9(3) ?
    O2 C5 C23 . . 110.7(3) ?
    O3 C5 C23 . . 107.5(3) ?
    O2 C5 H5 . . 109.2 ?
    O3 C5 H5 . . 109.2 ?
    C23 C5 H5 . . 109.2 ?
    O3 C6 C7 . . 108.6(3) ?
    O3 C6 H6A . . 110.0 ?
    C7 C6 H6A . . 110.0 ?
    O3 C6 H6B . . 110.0 ?
    C7 C6 H6B . . 110.0 ?
    H6A C6 H6B . . 108.4 ?
    O1 C7 C6 . . 108.3(3) ?
    O1 C7 C4 . . 111.0(3) ?
    C6 C7 C4 . . 108.8(4) ?
    O1 C7 H7 . . 109.6 ?
    C6 C7 H7 . . 109.6 ?
    C4 C7 H7 . . 109.6 ?
    O4 C8 H8A . . 109.5 ?
    O4 C8 H8B . . 109.5 ?
    H8A C8 H8B . . 109.5 ?
    O4 C8 H8C . . 109.5 ?
    H8A C8 H8C . . 109.5 ?
    H8B C8 H8C . . 109.5 ?
    C10 C9 C14 . . 120.3(4) ?
    C10 C9 S1 . . 118.8(4) ?
    C14 C9 S1 . . 120.9(4) ?
    C9 C10 C11 . . 119.3(4) ?
    C9 C10 H10 . . 120.4 ?
    C11 C10 H10 . . 120.4 ?
    C12 C11 C10 . . 120.9(5) ?
    C12 C11 H11 . . 119.5 ?
    C10 C11 H11 . . 119.5 ?
    C11 C12 C13 . . 118.9(5) ?
    C11 C12 C15 . . 120.8(5) ?
    C13 C12 C15 . . 120.3(5) ?
    C14 C13 C12 . . 120.7(4) ?
    C14 C13 H13 . . 119.6 ?
    C12 C13 H13 . . 119.6 ?
    C13 C14 C9 . . 119.8(4) ?
    C13 C14 H14 . . 120.1 ?
    C9 C14 H14 . . 120.1 ?
    C12 C15 H15A . . 109.5 ?
    C12 C15 H15B . . 109.5 ?
    H15A C15 H15B . . 109.5 ?
    C12 C15 H15C . . 109.5 ?
    H15A C15 H15C . . 109.5 ?
    H15B C15 H15C . . 109.5 ?
    C17 C16 C21 . . 120.1(4) ?
    C17 C16 S2 . . 119.5(4) ?
    C21 C16 S2 . . 120.3(4) ?
    C18 C17 C16 . . 119.8(5) ?
    C18 C17 H17 . . 120.1 ?
    C16 C17 H17 . . 120.1 ?
    C17 C18 C19 . . 120.5(5) ?
    C17 C18 H18 . . 119.7 ?
    C19 C18 H18 . . 119.7 ?
    C20 C19 C18 . . 118.7(4) ?
    C20 C19 C22 . . 120.8(5) ?
    C18 C19 C22 . . 120.5(5) ?
    C21 C20 C19 . . 121.7(5) ?
    C21 C20 H20 . . 119.1 ?
    C19 C20 H20 . . 119.1 ?
    C20 C21 C16 . . 119.1(4) ?
    C20 C21 H21 . . 120.4 ?
    C16 C21 H21 . . 120.4 ?
    C19 C22 H22A . . 109.5 ?
    C19 C22 H22B . . 109.5 ?
    H22A C22 H22B . . 109.5 ?
    C19 C22 H22C . . 109.5 ?
    H22A C22 H22C . . 109.5 ?
    H22B C22 H22C . . 109.5 ?
    C24 C23 C28 . . 119.2(4) ?
    C24 C23 C5 . . 122.7(4) ?
    C28 C23 C5 . . 118.1(4) ?
    C23 C24 C25 . . 120.2(4) ?
    C23 C24 H24 . . 119.9 ?
    C25 C24 H24 . . 119.9 ?
    C26 C25 C24 . . 120.1(5) ?
    C26 C25 H25 . . 119.9 ?
    C24 C25 H25 . . 119.9 ?
    C25 C26 C27 . . 119.9(4) ?
    C25 C26 H26 . . 120.1 ?
    C27 C26 H26 . . 120.1 ?
    C26 C27 C28 . . 119.9(5) ?
    C26 C27 H27 . . 120.1 ?
    C28 C27 H27 . . 120.1 ?
    C27 C28 C23 . . 120.7(4) ?
    C27 C28 H28 . . 119.7 ?
    C23 C28 H28 . . 119.7 ?
loop_
    _geom_torsion_atom_site_label_1
    _geom_torsion_atom_site_label_2
    _geom_torsion_atom_site_label_3
    _geom_torsion_atom_site_label_4
    _geom_torsion_site_symmetry_1
    _geom_torsion_site_symmetry_2
    _geom_torsion_site_symmetry_3
    _geom_torsion_site_symmetry_4
    _geom_torsion
    _geom_torsion_publ_flag
    O7 S1 O5 C2 . . . . 171.9(3) ?
    O6 S1 O5 C2 . . . . 43.4(3) ?
    C9 S1 O5 C2 . . . . -73.4(3) ?
    O10 S2 O8 C3 . . . . 155.0(3) ?
    O9 S2 O8 C3 . . . . 25.1(3) ?
    C16 S2 O8 C3 . . . . -91.5(3) ?
    C8 O4 C1 O1 . . . . 66.1(4) ?
    C8 O4 C1 C2 . . . . -172.0(3) ?
    C7 O1 C1 O4 . . . . 64.3(4) ?
    C7 O1 C1 C2 . . . . -54.6(5) ?
    S1 O5 C2 C1 . . . . -95.2(3) ?
    S1 O5 C2 C3 . . . . 145.5(3) ?
    O4 C1 C2 O5 . . . . 175.3(3) ?
    O1 C1 C2 O5 . . . . -61.9(4) ?
    O4 C1 C2 C3 . . . . -69.6(4) ?
    O1 C1 C2 C3 . . . . 53.2(5) ?
    S2 O8 C3 C4 . . . . 132.3(3) ?
    S2 O8 C3 C2 . . . . -109.9(3) ?
    O5 C2 C3 O8 . . . . -59.8(4) ?
    C1 C2 C3 O8 . . . . -175.8(3) ?
    O5 C2 C3 C4 . . . . 59.9(4) ?
    C1 C2 C3 C4 . . . . -56.1(5) ?
    C5 O2 C4 C3 . . . . 179.6(3) ?
    C5 O2 C4 C7 . . . . -61.9(4) ?
    O8 C3 C4 O2 . . . . -64.2(4) ?
    C2 C3 C4 O2 . . . . 177.4(3) ?
    O8 C3 C4 C7 . . . . 177.3(3) ?
    C2 C3 C4 C7 . . . . 58.8(4) ?
    C4 O2 C5 O3 . . . . 64.4(4) ?
    C4 O2 C5 C23 . . . . -176.4(3) ?
    C6 O3 C5 O2 . . . . -62.6(5) ?
    C6 O3 C5 C23 . . . . 176.3(4) ?
    C5 O3 C6 C7 . . . . 57.9(5) ?
    C1 O1 C7 C6 . . . . 178.9(3) ?
    C1 O1 C7 C4 . . . . 59.6(5) ?
    O3 C6 C7 O1 . . . . -176.8(3) ?
    O3 C6 C7 C4 . . . . -56.0(4) ?
    O2 C4 C7 O1 . . . . 177.6(3) ?
    C3 C4 C7 O1 . . . . -61.7(5) ?
    O2 C4 C7 C6 . . . . 58.5(4) ?
    C3 C4 C7 C6 . . . . 179.2(3) ?
    O7 S1 C9 C10 . . . . -143.0(3) ?
    O6 S1 C9 C10 . . . . -9.3(4) ?
    O5 S1 C9 C10 . . . . 107.5(3) ?
    O7 S1 C9 C14 . . . . 39.0(4) ?
    O6 S1 C9 C14 . . . . 172.7(4) ?
    O5 S1 C9 C14 . . . . -70.6(4) ?
    C14 C9 C10 C11 . . . . 2.7(7) ?
    S1 C9 C10 C11 . . . . -175.3(4) ?
    C9 C10 C11 C12 . . . . -2.0(7) ?
    C10 C11 C12 C13 . . . . -1.0(7) ?
    C10 C11 C12 C15 . . . . 178.7(5) ?
    C11 C12 C13 C14 . . . . 3.4(7) ?
    C15 C12 C13 C14 . . . . -176.2(5) ?
    C12 C13 C14 C9 . . . . -2.7(7) ?
    C10 C9 C14 C13 . . . . -0.4(7) ?
    S1 C9 C14 C13 . . . . 177.7(4) ?
    O10 S2 C16 C17 . . . . 45.1(4) ?
    O9 S2 C16 C17 . . . . 178.1(3) ?
    O8 S2 C16 C17 . . . . -65.4(4) ?
    O10 S2 C16 C21 . . . . -130.6(4) ?
    O9 S2 C16 C21 . . . . 2.4(4) ?
    O8 S2 C16 C21 . . . . 118.9(3) ?
    C21 C16 C17 C18 . . . . 1.2(6) ?
    S2 C16 C17 C18 . . . . -174.5(3) ?
    C16 C17 C18 C19 . . . . 0.7(7) ?
    C17 C18 C19 C20 . . . . -1.8(7) ?
    C17 C18 C19 C22 . . . . 176.3(4) ?
    C18 C19 C20 C21 . . . . 1.1(7) ?
    C22 C19 C20 C21 . . . . -176.9(4) ?
    C19 C20 C21 C16 . . . . 0.7(7) ?
    C17 C16 C21 C20 . . . . -1.8(6) ?
    S2 C16 C21 C20 . . . . 173.8(3) ?
    O2 C5 C23 C24 . . . . -13.9(6) ?
    O3 C5 C23 C24 . . . . 107.3(4) ?
    O2 C5 C23 C28 . . . . 165.9(4) ?
    O3 C5 C23 C28 . . . . -72.9(5) ?
    C28 C23 C24 C25 . . . . 0.8(6) ?
    C5 C23 C24 C25 . . . . -179.4(4) ?
    C23 C24 C25 C26 . . . . 0.0(7) ?
    C24 C25 C26 C27 . . . . 0.0(7) ?
    C25 C26 C27 C28 . . . . -0.8(7) ?
    C26 C27 C28 C23 . . . . 1.7(7) ?
    C24 C23 C28 C27 . . . . -1.6(6) ?
    C5 C23 C28 C27 . . . . 178.6(4) ?
loop_
    _geom_hbond_atom_site_label_D
    _geom_hbond_atom_site_label_H
    _geom_hbond_atom_site_label_A
    _geom_hbond_site_symmetry_A
    _geom_hbond_distance_DH
    _geom_hbond_distance_HA
    _geom_hbond_distance_DA
    _geom_hbond_angle_DHA
    C2 H2 O7 1_455 1.00 2.59 3.548(5) 162
    C8 H8B O1 1_455 0.98 2.50 3.325(6) 142
    C10 H10 O7 1_455 0.95 2.47 3.023(6) 117
    C20 H20 Cg1 1_455 0.95 2.79 3.479(5) 130
