# Supplementary material for: 6-Meth­oxy-2-phenyl-4,4a,6,7,8,8a-hexa­hydro-2H-pyrano[3,2-d][1,3]dioxine-7,8-diyl bis­(4-methyl­benzene-1-sulfonate)
Source: Acta Crystallogr Sect E Struct Rep Online. 2012 Feb 17;68(Pt 3):o758. doi: 10.1107/S1600536812006186 (PMC3295524; doi:10.1107/S1600536812006186)
Supplement: Supplementary file 2 [file e-68-0o758-Isup2.hkl]

#
# h,k,l, Fc-squared, Fo-squared, sigma(Fo-squared) and status flag
#
data_I
_shelx_title '  0301'
_shelx_refln_list_code          4
_shelx_F_calc_maximum      239.94
_exptl_crystal_F_000      1240.00
_reflns_d_resolution_high  0.7696
 
loop_
 _symmetry_equiv_pos_as_xyz
 'x, y, z'
 '-x+1/2, -y, z+1/2'
 'x+1/2, -y+1/2, -z'
 '-x, y+1/2, -z+1/2'
 
_cell_length_a     5.7031
_cell_length_b    17.0201
_cell_length_c    28.0840
_cell_angle_alpha  90.000
_cell_angle_beta   90.000
_cell_angle_gamma  90.000
 
_shelx_F_squared_multiplier     1.000
 
loop_
 _refln_index_h
 _refln_index_k
 _refln_index_l
 _refln_F_squared_calc
 _refln_F_squared_meas
 _refln_F_squared_sigma
 _refln_observed_status
   2   0   0    13312.21    13220.27    198.96 o
   4   0   0      438.30      418.79     65.97 o
   6   0   0      838.15      890.08    229.39 o
   1   1   0     5300.01     4827.01     61.85 o
   2   1   0     5148.63     5152.60     68.00 o
   3   1   0       15.99       37.90     11.09 o
   4   1   0       33.21       63.94     40.14 o
   5   1   0      741.94      656.37     96.57 o
   6   1   0      226.55      101.61     52.28 o
   7   1   0      406.06      318.28    117.13 o
   1   2   0    57572.48    53740.35    938.68 o
   2   2   0        8.08       23.47     17.87 o
   3   2   0      143.08      129.17     25.91 o
   4   2   0      874.26     1073.22    141.78 o
   5   2   0     3830.11     3557.18    171.69 o
   6   2   0      141.33      241.14    137.13 o
   7   2   0      221.99      251.15     79.23 o
   1   3   0    21843.70    20834.46    200.23 o
   2   3   0      274.26      279.01     24.20 o
   3   3   0      511.65      494.12     54.53 o
   4   3   0        6.92       89.63     34.66 o
   5   3   0      188.41      203.15     47.22 o
   6   3   0        3.41       24.22     49.21 o
   7   3   0        1.62       56.93     82.00 o
   0   4   0     1484.77     1385.22     70.55 o
   1   4   0     8236.35     7408.21     80.81 o
   2   4   0      334.53      313.59     22.50 o
   3   4   0     5522.03     5642.11    225.05 o
   4   4   0     2231.07     2459.17    362.39 o
   5   4   0      458.13      561.87     98.12 o
   6   4   0      596.40      560.54    130.95 o
   7   4   0        0.08       36.20     50.50 o
   1   5   0     3065.89     3062.12     38.68 o
   2   5   0      785.08      901.60     57.43 o
   3   5   0      242.27      249.87     28.15 o
   4   5   0      174.27      139.17     38.78 o
   5   5   0        4.11       78.94     36.32 o
   6   5   0      392.23      328.90     82.52 o
   7   5   0      676.29      389.36     91.60 o
   0   6   0     1546.87     1370.53     74.92 o
   1   6   0       23.47       49.23     13.56 o
   2   6   0     2798.52     2681.97     60.82 o
   3   6   0     1795.50     1825.98     99.47 o
   4   6   0      305.60      474.29     67.92 o
   5   6   0      359.63      375.98     53.13 o
   6   6   0      298.13      215.60     58.12 o
   7   6   0        7.41       55.27     43.23 o
   1   7   0      255.10      259.85     16.01 o
   2   7   0     5080.18     5364.43    160.53 o
   3   7   0      321.87      341.96     52.77 o
   4   7   0     2515.89     2497.64     94.56 o
   5   7   0     1051.13      942.59    106.96 o
   6   7   0      133.99      155.15     50.61 o
   7   7   0        1.93       44.51     43.33 o
   0   8   0    39395.78    38993.15    611.47 o
   1   8   0     2412.70     2420.33     80.54 o
   2   8   0      129.18      225.31     29.00 o
   3   8   0      514.16      552.30     58.57 o
   4   8   0      203.85      179.49     33.09 o
   5   8   0      188.10      163.61     59.97 o
   6   8   0       25.88       69.80     48.27 o
   1   9   0      244.11      289.06     33.28 o
   2   9   0      367.34      428.46     46.12 o
   3   9   0     3161.32     3290.13    174.07 o
   4   9   0       57.86       55.54     17.52 o
   5   9   0       45.41       40.81     39.69 o
   6   9   0      150.03      116.70     45.41 o
   0  10   0        2.72       61.16     54.94 o
   1  10   0      443.37      519.31     51.83 o
   2  10   0      606.76      741.35     86.61 o
   3  10   0      164.64      153.04     28.10 o
   4  10   0      566.33      646.53     76.40 o
   5  10   0        8.27       65.61     38.06 o
   6  10   0      296.25      165.67    125.66 o
   1  11   0     1547.97     1587.84     93.51 o
   2  11   0      834.68      886.42    108.24 o
   3  11   0     1405.40     1615.70    103.13 o
   4  11   0      193.75      261.47     45.40 o
   5  11   0      294.17      331.97     69.25 o
   6  11   0       96.11      104.84     65.51 o
   0  12   0      563.00      524.18     75.77 o
   1  12   0      269.08      315.87     38.78 o
   2  12   0      136.80       92.53     24.46 o
   3  12   0     1776.77     1793.44    120.09 o
   4  12   0       70.65       98.23     32.06 o
   5  12   0     1676.66     1544.16    143.67 o
   6  12   0       25.00      147.07     57.01 o
   1  13   0      983.61     1012.13     84.66 o
   2  13   0      892.50      905.52     99.04 o
   3  13   0        0.03       41.00     16.46 o
   4  13   0      936.50      890.95     77.30 o
   5  13   0      291.61      356.34     98.81 o
   0  14   0     4802.97     4535.71    191.62 o
   1  14   0      114.49      117.98     38.94 o
   2  14   0        2.44       36.49     20.60 o
   3  14   0       58.02      100.42     30.23 o
   4  14   0       17.99      111.98     41.23 o
   5  14   0       77.28       81.38     93.27 o
   1  15   0     1415.32     1343.24     89.35 o
   2  15   0      261.98      206.24     40.72 o
   3  15   0       66.09       45.81     21.53 o
   4  15   0      668.41      639.84    113.33 o
   5  15   0        0.08       20.02     53.21 o
   0  16   0      167.56      237.38     60.63 o
   1  16   0      624.88      558.07     64.01 o
   2  16   0      108.25      128.58     45.37 o
   3  16   0        9.67       62.89     38.27 o
   4  16   0      203.92      186.10     72.97 o
   5  16   0      195.90      163.56     54.86 o
   1  17   0       72.35      116.26     22.08 o
   2  17   0      103.04      110.95     33.65 o
   3  17   0      126.21      118.15     58.66 o
   4  17   0       18.84       54.04     37.39 o
   0  18   0     3486.32     2587.08    346.45 o
   1  18   0      599.81      591.63     52.56 o
   2  18   0      162.15      134.85     44.88 o
   3  18   0       43.49      156.24     46.47 o
   4  18   0      147.90      176.08     61.58 o
   1  19   0       28.08       26.50     19.94 o
   2  19   0       15.41       47.97     52.06 o
   3  19   0        0.44       98.93     39.76 o
   0  20   0     1000.81      824.49    125.97 o
   1  20   0      640.03      582.44    109.07 o
   2  20   0       51.29       76.54     81.34 o
   3  20   0       88.51      117.78     42.84 o
   1  21   0        0.02       52.67     22.65 o
   2  21   0       30.79       37.76     24.71 o
   0  22   0     1127.23      739.55    162.41 o
   1   0   1     3314.56     3175.75     56.28 o
   2   0   1        0.14       36.99     15.55 o
   3   0   1     3965.16     4023.23    114.41 o
   4   0   1       52.07       68.81     23.67 o
   5   0   1       70.79       38.95     11.54 o
   6   0   1     1438.44     1373.66    209.08 o
   7   0   1       30.06      132.41     82.33 o
  -7   1   1       41.38       54.10    115.01 o
  -6   1   1      166.14      114.97    179.14 o
  -5   1   1     1476.19     1568.62     70.64 o
  -4   1   1     1878.79     1914.42    106.81 o
  -3   1   1      862.35      865.28     61.43 o
  -2   1   1     1932.23     1897.73     32.38 o
  -1   1   1     2618.76     2566.18     38.35 o
   1   1   1     2586.69     2395.74     45.90 o
   2   1   1     1995.60     1978.32     35.99 o
   3   1   1      844.25      836.11     60.26 o
   4   1   1     1900.81     1822.40    138.51 o
   5   1   1     1463.74     1648.54    229.98 o
   6   1   1      153.40      136.67    110.26 o
   7   1   1       43.21      210.30     95.66 o
  -7   2   1       53.24      182.56     98.48 o
  -6   2   1       13.60      111.70     48.30 o
  -5   2   1     2029.51     2053.15    121.71 o
  -4   2   1     1720.19     1842.45    145.09 o
  -3   2   1     2553.37     2568.26     80.78 o
  -2   2   1     1925.45     1922.28     58.45 o
  -1   2   1    11274.85    10735.13    162.07 o
   0   2   1      264.15      298.44     16.95 o
   1   2   1    11226.66    10680.66    125.00 o
   2   2   1     1892.02     1958.85     41.12 o
   3   2   1     2582.12     2651.98    145.90 o
   4   2   1     1696.76     1649.72    123.10 o
   5   2   1     2057.55     1966.83    115.48 o
   6   2   1       11.90       66.91     68.55 o
   7   2   1       52.41      127.95     60.41 o
  -7   3   1      169.72      294.82     99.15 o
  -6   3   1      647.37      882.16    230.48 o
  -5   3   1      883.15      765.07     99.75 o
  -4   3   1     1873.20     1971.05    164.10 o
  -3   3   1      664.81      675.89     76.01 o
  -2   3   1      895.46      956.25     54.08 o
  -1   3   1     2225.77     2120.48     30.65 o
   0   3   1      103.08      126.99      9.32 o
   1   3   1     2183.59     2089.44     25.14 o
   2   3   1      889.00      942.37     54.45 o
   3   3   1      625.99      626.12     52.98 o
   4   3   1     1856.23     1821.78    142.89 o
   5   3   1      853.26      863.04    125.71 o
   6   3   1      665.77      939.70    271.35 o
   7   3   1      164.86      175.77     73.72 o
  -7   4   1       32.53       96.07     47.65 o
  -6   4   1      187.59      147.13     57.97 o
  -5   4   1      411.48      469.88     84.75 o
  -4   4   1     2491.13     2489.18    142.87 o
  -3   4   1       63.23       92.17     31.94 o
  -2   4   1     2486.97     2271.07     44.76 o
  -1   4   1     1791.00     1832.26     33.76 o
   0   4   1       37.96      119.33     19.26 o
   1   4   1     1804.89     1816.20     28.04 o
   2   4   1     2466.43     2257.94     38.19 o
   3   4   1       55.53       68.96     21.75 o
   4   4   1     2510.99     2654.91    236.95 o
   5   4   1      400.37      399.13     90.91 o
   6   4   1      190.88      158.45     63.95 o
   7   4   1       31.04       16.59     40.08 o
  -7   5   1      729.90      558.56    126.05 o
  -6   5   1      174.87      314.85    105.96 o
  -5   5   1     2322.06     2446.22    202.24 o
  -4   5   1      211.78      260.10     68.29 o
  -3   5   1      200.60      207.23     24.18 o
  -2   5   1     2288.59     2376.84    113.79 o
  -1   5   1    11711.07    11048.44     89.82 o
   0   5   1    17410.56    16193.19    120.65 o
   1   5   1    11690.64    11101.48     86.48 o
   2   5   1     2286.06     2346.35     55.31 o
   3   5   1      213.04      257.60     29.67 o
   4   5   1      214.11      360.02     69.11 o
   5   5   1     2317.15     2451.61    183.22 o
   6   5   1      175.40      230.18     81.71 o
   7   5   1      739.58      636.48    132.65 o
  -7   6   1      201.85      250.50     46.68 o
  -6   6   1       11.77       73.35     80.44 o
  -5   6   1     1156.08      994.88     83.09 o
  -4   6   1      362.63      306.30     57.16 o
  -3   6   1      720.07      693.32     66.09 o
  -2   6   1     2295.58     2258.93     59.11 o
  -1   6   1     1666.98     1710.16     36.83 o
   0   6   1     5997.17     5424.89     46.63 o
   1   6   1     1679.31     1674.73     48.05 o
   2   6   1     2356.65     2271.62     37.64 o
   3   6   1      724.62      831.37     78.49 o
   4   6   1      376.84      336.51     61.17 o
   5   6   1     1146.60     1055.09    109.71 o
   6   6   1       11.03       60.34     69.81 o
   7   6   1      201.35      109.36     72.99 o
  -7   7   1      567.01      508.63    128.99 o
  -6   7   1     1305.75     1153.11    125.64 o
  -5   7   1      646.39      588.30     74.21 o
  -4   7   1       36.30       46.71     32.13 o
  -3   7   1      301.54      348.22     42.04 o
  -2   7   1     4383.87     4383.60    136.62 o
  -1   7   1     1655.40     1684.13     46.01 o
   0   7   1     5184.91     5021.09     50.16 o
   1   7   1     1661.25     1614.33     27.42 o
   2   7   1     4323.34     4267.69    123.83 o
   3   7   1      304.09      368.11     42.90 o
   4   7   1       31.93       72.67     31.95 o
   5   7   1      632.17      701.77     85.88 o
   6   7   1     1315.96     1261.18    154.28 o
   7   7   1      557.86      504.75    171.61 o
  -6   8   1        9.14       57.31     56.49 o
  -5   8   1      146.69      185.84     58.46 o
  -4   8   1      590.41      568.56     64.05 o
  -3   8   1      775.99      714.79     75.69 o
  -2   8   1      804.90      737.39     72.87 o
  -1   8   1     3999.14     4036.50     65.94 o
   0   8   1       24.32       61.21      9.81 o
   1   8   1     4056.46     4127.93     54.24 o
   2   8   1      823.85      802.68     55.96 o
   3   8   1      793.19      713.16     77.45 o
   4   8   1      591.58      503.46     85.02 o
   5   8   1      144.31      175.64     39.97 o
   6   8   1       10.64       77.13     35.55 o
  -6   9   1      108.91      143.22    126.46 o
  -5   9   1      175.50       84.89    101.65 o
  -4   9   1       18.51       40.05     28.77 o
  -3   9   1      136.48      122.62     31.80 o
  -2   9   1       58.31       85.81     39.08 o
  -1   9   1     2367.93     2555.30     75.48 o
   0   9   1     2210.05     2283.71     72.94 o
   1   9   1     2319.39     2391.68     74.82 o
   2   9   1       59.51       92.23     16.52 o
   3   9   1      134.12      196.10     31.50 o
   4   9   1       22.02       82.54     21.46 o
   5   9   1      178.11      223.95     55.17 o
   6   9   1      109.85      325.37    100.25 o
  -6  10   1       25.67       48.66     31.52 o
  -5  10   1      207.44      144.25     58.42 o
  -4  10   1      448.66      446.87     64.01 o
  -3  10   1     1501.91     1565.28     87.94 o
  -2  10   1     1435.88     1603.33    131.49 o
  -1  10   1     1499.88     1542.78     81.87 o
   0  10   1      305.47      367.80     46.95 o
   1  10   1     1462.10     1510.59     89.20 o
   2  10   1     1448.23     1355.46     78.62 o
   3  10   1     1491.48     1475.36    103.48 o
   4  10   1      461.14      429.61     69.77 o
   5  10   1      206.68      156.05     45.78 o
   6  10   1       26.14      121.91     59.25 o
  -6  11   1      116.51      159.50     52.49 o
  -5  11   1       82.42      160.35     51.37 o
  -4  11   1      341.16      375.45     68.21 o
  -3  11   1      374.50      450.47     60.67 o
  -2  11   1      185.68      202.48     37.17 o
  -1  11   1      381.90      389.33     41.37 o
   0  11   1     1920.66     1948.80     83.44 o
   1  11   1      371.26      380.32     42.79 o
   2  11   1      185.07      137.94     37.89 o
   3  11   1      374.97      373.85     57.78 o
   4  11   1      346.30      361.13     57.51 o
   5  11   1       76.92       86.32     29.32 o
   6  11   1      113.45      138.62     45.44 o
  -6  12   1       88.01       85.46     36.73 o
  -5  12   1       13.72       82.46     31.62 o
  -4  12   1      116.35       86.40     25.31 o
  -3  12   1      542.31      530.75     75.96 o
  -2  12   1      798.84      736.37     98.39 o
  -1  12   1     1861.19     1990.19    115.02 o
   0  12   1      464.92      397.09     44.16 o
   1  12   1     1867.83     1770.58    114.16 o
   2  12   1      784.30      814.62     91.90 o
   3  12   1      542.02      576.54     74.91 o
   4  12   1      119.72      130.12     23.07 o
   5  12   1       13.90       15.99     39.57 o
   6  12   1       87.50      110.66     42.70 o
  -5  13   1      405.69      328.29     83.28 o
  -4  13   1       58.50      100.54     50.37 o
  -3  13   1      145.01      171.33     41.74 o
  -2  13   1      170.18      250.42     47.78 o
  -1  13   1      440.37      460.41     52.43 o
   0  13   1     1937.57     1894.95     74.75 o
   1  13   1      438.41      481.38     50.15 o
   2  13   1      174.63      151.59     26.99 o
   3  13   1      144.17      160.46     33.22 o
   4  13   1       55.81       70.13     45.44 o
   5  13   1      408.16      515.77    110.36 o
  -5  14   1       14.20      135.52     57.39 o
  -4  14   1      460.37      515.46     75.06 o
  -3  14   1      241.68      344.78     60.21 o
  -2  14   1     1130.24     1030.41    132.85 o
  -1  14   1      233.08      247.58     40.80 o
   0  14   1      541.24      563.15     63.43 o
   1  14   1      228.02      237.74     37.40 o
   2  14   1     1122.50      952.17    110.47 o
   3  14   1      244.86      225.86     48.65 o
   4  14   1      457.67      454.79     88.71 o
   5  14   1       14.26       69.57     49.50 o
  -5  15   1      357.85      418.14     85.41 o
  -4  15   1      214.01      180.59     51.61 o
  -3  15   1       35.82       45.50     39.67 o
  -2  15   1       85.17      126.79     54.62 o
  -1  15   1      486.52      538.83     63.19 o
   0  15   1       20.81       74.51     21.46 o
   1  15   1      474.31      496.97     57.49 o
   2  15   1       88.70      138.12     32.94 o
   3  15   1       39.32       99.03     33.53 o
   4  15   1      219.32      250.29     68.25 o
   5  15   1      361.96      340.28     83.87 o
  -5  16   1      115.45       90.02     47.31 o
  -4  16   1      256.34      363.80     65.80 o
  -3  16   1      408.01      462.94     89.11 o
  -2  16   1      216.44      205.72     51.36 o
  -1  16   1      175.01      196.39     34.38 o
   0  16   1       15.09       63.30     26.38 o
   1  16   1      181.50      220.90     36.38 o
   2  16   1      229.50      324.63     48.86 o
   3  16   1      400.56      302.53     56.44 o
   4  16   1      259.16      401.18    107.57 o
   5  16   1      118.71       30.84     40.73 o
  -4  17   1       36.15      137.36     49.70 o
  -3  17   1      163.92      237.95     49.07 o
  -2  17   1       24.68       51.70     43.52 o
  -1  17   1      256.45      335.72     45.92 o
   0  17   1      345.90      328.75     42.56 o
   1  17   1      250.89      238.55     40.56 o
   2  17   1       24.42       53.41     35.66 o
   3  17   1      172.91      183.03     52.06 o
   4  17   1       36.74      177.59     64.27 o
  -4  18   1       28.61      132.80     47.84 o
  -3  18   1      867.39      858.71    130.13 o
  -2  18   1       72.67      126.73     50.23 o
  -1  18   1      252.97      282.86     48.20 o
   0  18   1        0.06      110.77     27.98 o
   1  18   1      254.24      243.44     41.13 o
   2  18   1       70.39      146.30     38.61 o
   3  18   1      852.76      726.67    100.40 o
   4  18   1       31.92      188.19     61.60 o
  -3  19   1       41.52      130.84     68.02 o
  -2  19   1       61.46       88.29     35.39 o
  -1  19   1       88.68      132.90     30.84 o
   0  19   1      102.43      185.94     33.60 o
   1  19   1       91.49      116.29     31.32 o
   2  19   1       66.07       49.86     23.28 o
   3  19   1       45.84      124.61     54.09 o
  -3  20   1      197.89      216.18     56.99 o
  -2  20   1       70.55       -8.08     65.49 o
  -1  20   1      181.55      200.62     44.86 o
   0  20   1       33.74       33.28     41.89 o
   1  20   1      178.94      206.03     36.21 o
   2  20   1       67.27       59.90     29.58 o
   3  20   1      196.77      178.26     54.86 o
  -2  21   1       10.67       46.79     32.63 o
  -1  21   1       84.52      136.26     47.21 o
   0  21   1       57.53      129.77     31.17 o
   1  21   1       87.97       68.60     32.94 o
   2  21   1       10.43       93.44     36.80 o
   0  22   1        0.04      100.35     39.43 o
   1   0   2    25553.48    24739.21    234.18 o
   2   0   2        1.17        1.34      9.92 o
   3   0   2      173.37      214.33     25.54 o
   4   0   2     3518.92     3692.41    182.16 o
   5   0   2      147.90       99.90     46.21 o
   6   0   2        0.98       35.50    114.11 o
   7   0   2      454.14      327.57    121.30 o
  -7   1   2      623.49      302.30    129.04 o
  -6   1   2      803.01      958.83    145.88 o
  -5   1   2     1721.76     1742.55     78.82 o
  -4   1   2      688.99      738.94     76.66 o
  -3   1   2      978.24      979.24     66.02 o
  -2   1   2     3883.62     3754.28     50.85 o
  -1   1   2      539.40      557.06     28.08 o
   1   1   2      557.81      581.36     35.02 o
   2   1   2     3807.99     3785.30     59.57 o
   3   1   2      931.35      994.23     76.91 o
   4   1   2      670.90      678.86     79.69 o
   5   1   2     1707.45     1442.12     87.76 o
   6   1   2      811.70      691.02    116.14 o
   7   1   2      625.74      721.17    163.97 o
  -7   2   2       28.88      115.39     67.44 o
  -6   2   2        6.91      112.08     60.79 o
  -5   2   2     1639.67     1714.82     87.55 o
  -4   2   2      454.02      463.87     48.93 o
  -3   2   2      482.41      597.13     45.48 o
  -2   2   2     1169.38     1136.52     65.73 o
  -1   2   2    15242.21    14520.73    140.70 o
   0   2   2     2703.67     2475.47     29.74 o
   1   2   2    15212.64    14143.77    138.01 o
   2   2   2     1203.93     1224.93     72.38 o
   3   2   2      498.27      642.30     52.28 o
   4   2   2      461.24      455.43     58.53 o
   5   2   2     1639.13     1845.21    184.30 o
   6   2   2        6.40      126.21     57.78 o
   7   2   2       27.29      104.87     67.34 o
  -7   3   2       43.60      103.40    181.50 o
  -6   3   2      161.83      315.22    107.38 o
  -5   3   2     1394.61     1336.66    102.96 o
  -4   3   2     1782.38     1672.20    153.46 o
  -3   3   2      911.62      904.77     76.10 o
  -2   3   2      699.24      748.18     41.55 o
  -1   3   2    16016.33    15583.78    174.70 o
   0   3   2     7686.17     7247.43     61.55 o
   1   3   2    16012.37    15224.73    159.14 o
   2   3   2      732.86      826.13     61.39 o
   3   3   2      917.58      900.94     78.14 o
   4   3   2     1802.08     1685.31     86.06 o
   5   3   2     1422.97     1850.00    352.87 o
   6   3   2      162.96      371.24    106.63 o
   7   3   2       48.72      147.60    122.87 o
  -7   4   2       13.32       63.57    112.87 o
  -6   4   2      145.58      190.69     68.53 o
  -5   4   2      392.81      418.96     85.49 o
  -4   4   2      299.37      333.60     49.41 o
  -3   4   2     2823.75     2932.52    185.30 o
  -2   4   2      934.77      986.06     62.64 o
  -1   4   2     1797.43     1700.13     45.20 o
   0   4   2     7689.52     7225.56     60.05 o
   1   4   2     1817.28     1777.85     25.82 o
   2   4   2      916.54      919.64     55.47 o
   3   4   2     2831.45     2819.21    123.74 o
   4   4   2      301.49      270.61     36.16 o
   5   4   2      405.66      420.67    132.06 o
   6   4   2      140.01      132.12     69.97 o
   7   4   2       14.19      175.61     72.90 o
  -7   5   2       78.73       -7.01     95.18 o
  -6   5   2      709.44      659.35    108.33 o
  -5   5   2      348.42      441.48     74.33 o
  -4   5   2     2740.68     3117.62    199.70 o
  -3   5   2     1100.43     1069.26     70.13 o
  -2   5   2      757.59      769.39     51.45 o
  -1   5   2     6266.65     5936.48     90.85 o
   0   5   2     4754.01     4306.76     42.91 o
   1   5   2     6204.66     5981.34     73.81 o
   2   5   2      766.64      840.96     53.05 o
   3   5   2     1078.50     1016.80     68.67 o
   4   5   2     2777.77     2566.81     96.36 o
   5   5   2      349.24      350.34    124.71 o
   6   5   2      731.50      657.64    161.44 o
   7   5   2       81.20      158.60     57.33 o
  -7   6   2       30.42       55.61     39.21 o
  -6   6   2       27.30       41.99     39.56 o
  -5   6   2      550.08      510.01     76.50 o
  -4   6   2      304.03      316.43     62.79 o
  -3   6   2      820.75      835.08     83.02 o
  -2   6   2     4190.40     4179.47     69.10 o
  -1   6   2      158.92      213.95     15.14 o
   0   6   2     1011.50     1010.95     45.01 o
   1   6   2      149.65      195.85     12.32 o
   2   6   2     4193.47     4246.41     58.39 o
   3   6   2      812.23      869.55     87.07 o
   4   6   2      308.57      359.11     45.75 o
   5   6   2      545.14      510.90     70.07 o
   6   6   2       26.65       84.60     61.46 o
   7   6   2       31.99      227.80     96.23 o
  -7   7   2      123.71       85.06     43.90 o
  -6   7   2      196.40       77.31     53.84 o
  -5   7   2      806.13      697.80     85.67 o
  -4   7   2     4553.43     4723.40    241.94 o
  -3   7   2      670.45      689.92     72.85 o
  -2   7   2     2393.09     2346.12     85.67 o
  -1   7   2      484.14      554.55     33.93 o
   0   7   2     9607.73     9240.93     90.97 o
   1   7   2      501.26      504.95     33.64 o
   2   7   2     2377.77     2325.80     65.90 o
   3   7   2      676.65      704.76     71.54 o
   4   7   2     4573.04     4575.86    154.26 o
   5   7   2      831.10      840.50    100.71 o
   6   7   2      189.85      179.65     59.67 o
   7   7   2      123.60      128.28     49.09 o
  -6   8   2       42.47      119.20     46.59 o
  -5   8   2      267.90      314.08     72.26 o
  -4   8   2     1915.68     1638.83    126.82 o
  -3   8   2       24.46       43.38     35.85 o
  -2   8   2     1505.55     1534.71    123.05 o
  -1   8   2     1121.76     1204.01     62.72 o
   0   8   2      245.97      273.14     18.35 o
   1   8   2     1160.57     1112.69     70.91 o
   2   8   2     1531.20     1517.23     72.23 o
   3   8   2       25.23       69.50     16.25 o
   4   8   2     1879.25     1758.97    137.96 o
   5   8   2      264.38      251.27     74.84 o
   6   8   2       42.41      113.80     41.73 o
  -6   9   2      115.58      201.75     51.82 o
  -5   9   2      399.53      412.85     76.43 o
  -4   9   2     2064.51     2113.92     95.45 o
  -3   9   2      309.28      276.36     54.45 o
  -2   9   2       31.94       40.08     16.39 o
  -1   9   2     1365.73     1274.52     89.05 o
   0   9   2     6790.33     6944.53    172.85 o
   1   9   2     1358.64     1319.91     87.85 o
   2   9   2       30.85       49.67     13.84 o
   3   9   2      305.62      299.82     39.22 o
   4   9   2     2067.14     2106.75    118.85 o
   5   9   2      404.78      377.61     74.60 o
   6   9   2      119.23      137.03     76.46 o
  -6  10   2      133.40       59.73     52.23 o
  -5  10   2      647.01      620.47     81.77 o
  -4  10   2       30.08       49.97     16.14 o
  -3  10   2     1397.40     1625.73    108.14 o
  -2  10   2      758.25      809.07     88.36 o
  -1  10   2       80.92       83.10     15.36 o
   0  10   2     1712.84     1700.10     99.89 o
   1  10   2       87.47       93.75     19.57 o
   2  10   2      765.25      771.27     72.44 o
   3  10   2     1395.99     1466.91     79.07 o
   4  10   2       28.57       49.49     18.77 o
   5  10   2      634.53      526.68    117.65 o
   6  10   2      131.36       78.58     40.64 o
  -6  11   2      359.96      246.35     80.40 o
  -5  11   2      651.94      625.35     81.03 o
  -4  11   2      488.50      523.00     73.85 o
  -3  11   2       89.48      180.32     47.46 o
  -2  11   2      804.98     1039.26    129.78 o
  -1  11   2      663.54      663.32     62.25 o
   0  11   2      244.23      229.77     32.54 o
   1  11   2      670.45      709.40     68.88 o
   2  11   2      802.35      912.51     84.01 o
   3  11   2       88.56       97.46     22.61 o
   4  11   2      505.35      570.46     72.40 o
   5  11   2      658.10      594.55     80.99 o
   6  11   2      360.44      209.90     95.19 o
  -6  12   2       26.46       58.20     59.17 o
  -5  12   2       53.58       35.30     29.60 o
  -4  12   2      291.89      324.91     72.32 o
  -3  12   2      521.46      554.25     66.61 o
  -2  12   2     1263.46     1326.55    108.01 o
  -1  12   2     1109.55     1191.16     90.72 o
   0  12   2     3642.96     3284.93    144.27 o
   1  12   2     1121.89     1109.60     91.28 o
   2  12   2     1244.70     1353.50     98.23 o
   3  12   2      504.06      422.71     59.18 o
   4  12   2      283.30      283.74     37.65 o
   5  12   2       54.39      111.98     56.63 o
   6  12   2       25.77       80.60     56.61 o
  -5  13   2      104.88      166.82     52.93 o
  -4  13   2      255.80      318.27     63.85 o
  -3  13   2      304.48      323.43     53.54 o
  -2  13   2       81.33      114.32     43.90 o
  -1  13   2       41.80       86.72     20.55 o
   0  13   2     1606.93     1585.22     93.06 o
   1  13   2       42.92       71.88     18.27 o
   2  13   2       82.23      106.73     18.74 o
   3  13   2      315.99      244.02     47.54 o
   4  13   2      251.24      289.99     58.00 o
   5  13   2      113.83      135.81     49.30 o
  -5  14   2       55.16      158.18     69.92 o
  -4  14   2      214.76      210.53     55.07 o
  -3  14   2      193.10      327.65     51.96 o
  -2  14   2      654.23      610.53     90.53 o
  -1  14   2     1012.94      903.91     96.21 o
   0  14   2       75.24       61.36     31.37 o
   1  14   2      996.07     1008.89     86.77 o
   2  14   2      659.89      704.20     66.12 o
   3  14   2      193.58      239.67     54.56 o
   4  14   2      220.40      208.96     58.71 o
   5  14   2       56.01      116.10     58.31 o
  -5  15   2       39.89       99.51     73.43 o
  -4  15   2      590.60      602.96    123.28 o
  -3  15   2       26.97       29.26     32.15 o
  -2  15   2      483.80      402.57     68.29 o
  -1  15   2      428.38      391.61     45.98 o
   0  15   2     1047.16      837.23     78.54 o
   1  15   2      421.81      447.14     48.56 o
   2  15   2      494.05      478.42     55.18 o
   3  15   2       25.78       71.10     17.65 o
   4  15   2      582.47      593.43    117.53 o
   5  15   2       40.78       29.63     52.47 o
  -5  16   2      162.05      153.18     53.57 o
  -4  16   2       60.05      115.56     53.10 o
  -3  16   2      316.01      231.12     47.09 o
  -2  16   2       31.24       65.39     58.27 o
  -1  16   2      321.07      262.77     36.54 o
   0  16   2      544.49      518.38     53.69 o
   1  16   2      302.61      283.00     44.07 o
   2  16   2       30.88      108.84     45.57 o
   3  16   2      321.18      343.77     63.25 o
   4  16   2       58.66       82.66     39.79 o
   5  16   2      165.91      122.53     66.36 o
  -4  17   2      191.78      177.12    122.34 o
  -3  17   2       61.19      113.93     29.46 o
  -2  17   2       13.25       27.47     18.44 o
  -1  17   2      361.17      392.23     49.97 o
   0  17   2      109.59      135.60     26.81 o
   1  17   2      367.53      321.66     43.31 o
   2  17   2       15.44       76.98     23.95 o
   3  17   2       61.03      118.99     36.05 o
   4  17   2      194.31      184.84     75.28 o
  -4  18   2      402.18      425.71    145.40 o
  -3  18   2      108.15      132.61     35.25 o
  -2  18   2      283.06      207.56     57.33 o
  -1  18   2       12.79       28.34     31.23 o
   0  18   2       56.67       85.73     24.19 o
   1  18   2       13.37       80.01     22.29 o
   2  18   2      282.71      306.47     39.97 o
   3  18   2      106.60      153.17     49.95 o
   4  18   2      402.26      348.57     91.38 o
  -3  19   2       63.11       77.79     32.01 o
  -2  19   2      107.64      120.67     45.82 o
  -1  19   2       92.67       97.24     28.73 o
   0  19   2      484.82      423.72     38.63 o
   1  19   2       95.26      167.53     39.17 o
   2  19   2      110.32      179.42     40.14 o
   3  19   2       58.66      157.91     60.81 o
  -3  20   2       93.22      149.93     41.63 o
  -2  20   2        9.53       48.65     50.06 o
  -1  20   2        8.89       71.04     47.11 o
   0  20   2      253.05      223.43     40.74 o
   1  20   2        8.08       97.23     21.93 o
   2  20   2       11.51       29.84     32.16 o
   3  20   2       95.52      100.53     37.68 o
  -2  21   2       93.85       82.70     40.24 o
  -1  21   2      223.43      102.19     74.17 o
   0  21   2      173.24      223.08     45.59 o
   1  21   2      229.61      189.38     37.58 o
   2  21   2       89.08       75.86     48.07 o
   0  22   2      130.98      152.66     34.01 o
   1   0   3     7469.07     6994.44     68.25 o
   2   0   3       63.26      111.54     12.74 o
   3   0   3     5194.49     5520.26    148.62 o
   4   0   3      178.55      182.32     32.80 o
   5   0   3      284.90      340.45     64.35 o
   6   0   3     1450.57     1273.35    168.45 o
   7   0   3      151.46      102.94     60.66 o
  -7   1   3       50.50      126.23     61.13 o
  -6   1   3      320.85      323.36     86.89 o
  -5   1   3      364.82      430.64     60.54 o
  -4   1   3     1695.01     1691.26     82.81 o
  -3   1   3     2142.58     2345.37     87.35 o
  -2   1   3       41.79       62.27     14.56 o
  -1   1   3     9880.07     9586.06     88.73 o
   0   1   3     1740.36     1462.05     56.63 o
   1   1   3     9967.29     9734.57    107.62 o
   2   1   3       45.32       59.00     25.13 o
   3   1   3     2174.49     2259.71    106.40 o
   4   1   3     1703.16     1815.93    156.57 o
   5   1   3      362.69      243.51     69.69 o
   6   1   3      326.74      311.14    127.69 o
   7   1   3       54.80      220.57    105.13 o
  -7   2   3      190.49       91.92    156.03 o
  -6   2   3      244.29      141.16     55.79 o
  -5   2   3     1654.76     1716.72     86.28 o
  -4   2   3     3960.01     3995.99    171.24 o
  -3   2   3      849.75      869.23     65.92 o
  -2   2   3       74.57      181.18     30.67 o
  -1   2   3    12745.46    11773.62    124.29 o
   0   2   3        3.08       72.82      8.02 o
   1   2   3    12865.60    12116.02    135.12 o
   2   2   3       87.51      163.34     38.34 o
   3   2   3      842.41      978.68     77.16 o
   4   2   3     3963.84     3820.22    201.55 o
   5   2   3     1642.40     1689.24    225.97 o
   6   2   3      228.08      347.06     93.76 o
   7   2   3      195.68      212.68     93.68 o
  -7   3   3      194.83      291.36    131.86 o
  -6   3   3      173.07      239.20    105.00 o
  -5   3   3      402.09      433.31     95.37 o
  -4   3   3      187.94      143.90     27.97 o
  -3   3   3      970.03     1035.56     77.83 o
  -2   3   3      430.40      452.53     30.21 o
  -1   3   3     3062.21     2881.44     35.88 o
   0   3   3     1461.12     1371.79     52.68 o
   1   3   3     3112.39     2936.42     37.56 o
   2   3   3      415.15      450.39     30.94 o
   3   3   3      949.62     1085.21     81.85 o
   4   3   3      199.07      279.09     44.34 o
   5   3   3      393.89      518.71    132.00 o
   6   3   3      169.01      153.53    145.68 o
   7   3   3      193.21      124.99     46.98 o
  -7   4   3      295.95      342.19    130.03 o
  -6   4   3       84.61       82.56     54.23 o
  -5   4   3     1661.97     1727.12     96.39 o
  -4   4   3     1061.23     1084.24    111.93 o
  -3   4   3     3406.68     3489.16    149.22 o
  -2   4   3      523.93      456.30     46.15 o
  -1   4   3     2930.34     2652.73     31.14 o
   0   4   3    43872.76    41935.39    349.42 o
   1   4   3     2971.55     2813.22     31.46 o
   2   4   3      501.50      441.74     54.10 o
   3   4   3     3419.68     3101.53    136.51 o
   4   4   3     1065.47     1037.58     93.24 o
   5   4   3     1645.72     1944.78    244.82 o
   6   4   3       90.99       60.21     94.50 o
   7   4   3      294.57      152.01     59.68 o
  -7   5   3       92.61       61.22     38.58 o
  -6   5   3      240.41      189.17     67.20 o
  -5   5   3       99.74      173.89     42.83 o
  -4   5   3      202.57      295.83     88.28 o
  -3   5   3      723.36      779.13     71.11 o
  -2   5   3     2690.12     2462.76     42.70 o
  -1   5   3     8748.96     8580.51     79.49 o
   0   5   3       84.84       91.92      8.57 o
   1   5   3     8775.71     8588.38     74.88 o
   2   5   3     2682.68     2511.51     49.98 o
   3   5   3      724.84      786.62     80.41 o
   4   5   3      211.85      211.78     57.02 o
   5   5   3      101.60      168.67    100.38 o
   6   5   3      240.90      202.15    105.22 o
   7   5   3       89.57       26.54    147.07 o
  -7   6   3      177.81      140.23     59.39 o
  -6   6   3      576.29      540.99     87.95 o
  -5   6   3     1291.23     1337.04    118.43 o
  -4   6   3     1866.81     2372.47    187.02 o
  -3   6   3      255.26      284.98     44.02 o
  -2   6   3      277.00      297.17     25.23 o
  -1   6   3      362.16      319.54     20.45 o
   0   6   3       28.77       33.02      8.79 o
   1   6   3      386.62      358.93     19.45 o
   2   6   3      288.93      333.74     23.79 o
   3   6   3      262.93      347.73     39.81 o
   4   6   3     1824.15     1890.21    116.70 o
   5   6   3     1309.32     1317.95    108.07 o
   6   6   3      578.97      467.96     84.07 o
   7   6   3      178.03      237.89    108.55 o
  -7   7   3       76.70      115.08     49.98 o
  -6   7   3      498.20      557.70     83.15 o
  -5   7   3     1282.65     1238.04    130.28 o
  -4   7   3      664.21      695.45    105.54 o
  -3   7   3     5209.68     5201.23    234.91 o
  -2   7   3      279.52      266.32     36.54 o
  -1   7   3    11748.59    11685.71    132.85 o
   0   7   3        5.50       46.75     12.11 o
   1   7   3    11689.20    11584.43    105.02 o
   2   7   3      284.80      307.35     30.95 o
   3   7   3     5233.39     5170.18    264.24 o
   4   7   3      662.35      507.70     62.67 o
   5   7   3     1288.33     1397.22    122.06 o
   6   7   3      490.20      272.40     68.72 o
   7   7   3       76.69      152.68     61.61 o
  -6   8   3      663.07      464.99     91.76 o
  -5   8   3      104.87       77.41     52.84 o
  -4   8   3      536.84      461.82     56.61 o
  -3   8   3      842.38      831.14     82.17 o
  -2   8   3      392.27      428.80     62.56 o
  -1   8   3      557.44      668.52     46.15 o
   0   8   3       34.88       50.53     10.36 o
   1   8   3      577.00      661.47     46.95 o
   2   8   3      385.91      447.93     42.96 o
   3   8   3      853.90      837.21     83.71 o
   4   8   3      537.11      468.73     60.08 o
   5   8   3      110.60      158.13     39.97 o
   6   8   3      665.29      670.59    208.24 o
  -6   9   3       92.73      124.30     35.56 o
  -5   9   3       27.60       84.19     19.25 o
  -4   9   3     1902.60     1908.33     93.61 o
  -3   9   3      775.63      654.13     86.78 o
  -2   9   3     3828.92     3630.77    145.94 o
  -1   9   3     3310.22     3440.70     93.04 o
   0   9   3        0.29       14.51     13.36 o
   1   9   3     3297.62     3524.31    103.48 o
   2   9   3     3852.96     3974.63    148.50 o
   3   9   3      803.78      802.07     80.34 o
   4   9   3     1946.93     1798.89     99.32 o
   5   9   3       28.72       81.58     27.54 o
   6   9   3       95.88       49.53     87.34 o
  -6  10   3       15.45       60.39     46.69 o
  -5  10   3       25.06       50.60     32.95 o
  -4  10   3      639.42      527.93     68.96 o
  -3  10   3      470.00      434.61     72.70 o
  -2  10   3        2.92       35.50     15.87 o
  -1  10   3      831.26      825.79     77.54 o
   0  10   3      461.40      545.62     50.15 o
   1  10   3      828.69      789.20     81.36 o
   2  10   3        2.42       52.62     15.02 o
   3  10   3      451.02      460.95     55.37 o
   4  10   3      647.22      533.94     73.80 o
   5  10   3       23.86       77.76     31.17 o
   6  10   3       13.31      170.74    110.89 o
  -6  11   3      166.37      209.12     52.82 o
  -5  11   3       48.89       48.84     20.73 o
  -4  11   3      718.15      788.73     83.81 o
  -3  11   3     1043.85     1259.74    105.74 o
  -2  11   3      916.85      853.37    122.83 o
  -1  11   3     2202.13     2223.81    104.50 o
   0  11   3       31.55       91.46     16.30 o
   1  11   3     2216.91     2201.79    118.14 o
   2  11   3      896.69      954.33     82.46 o
   3  11   3     1049.95     1151.75     86.73 o
   4  11   3      759.22      781.85     74.50 o
   5  11   3       50.02       89.52     39.84 o
   6  11   3      172.31      167.93     83.72 o
  -6  12   3      345.39      299.93     55.83 o
  -5  12   3       44.44       72.19     35.83 o
  -4  12   3      371.52      372.43     73.51 o
  -3  12   3      573.49      557.51     85.50 o
  -2  12   3      213.82      185.65     68.84 o
  -1  12   3      138.82      164.31     26.56 o
   0  12   3     1182.66     1175.67     83.40 o
   1  12   3      136.40      189.91     29.66 o
   2  12   3      211.94      255.29     39.05 o
   3  12   3      574.75      489.18     60.11 o
   4  12   3      386.05      462.47     66.46 o
   5  12   3       39.60       54.60     89.80 o
   6  12   3      341.58      256.26     85.84 o
  -5  13   3      260.04      255.07     78.00 o
  -4  13   3       58.38      128.77     38.53 o
  -3  13   3     1154.77     1370.44    119.86 o
  -2  13   3      779.27      792.13    117.67 o
  -1  13   3     1843.27     1799.07     84.87 o
   0  13   3      635.72      762.70     80.63 o
   1  13   3     1854.69     1835.81     85.64 o
   2  13   3      778.87      716.60     79.03 o
   3  13   3     1167.55     1207.53     78.52 o
   4  13   3       57.34       88.75     22.90 o
   5  13   3      275.76      272.24     88.38 o
  -5  14   3      507.50      571.56    106.75 o
  -4  14   3       90.60      243.80     53.71 o
  -3  14   3      173.25      173.61     43.89 o
  -2  14   3        9.73       57.37     71.21 o
  -1  14   3     2079.66     1915.60    123.17 o
   0  14   3     1020.58     1118.79     74.52 o
   1  14   3     2064.40     1997.12    113.26 o
   2  14   3       10.34       67.00     37.06 o
   3  14   3      177.67      163.78     33.51 o
   4  14   3       95.36       87.97     28.64 o
   5  14   3      505.32      535.61    129.22 o
  -5  15   3      206.00      305.95     70.98 o
  -4  15   3      301.87      380.49     48.86 o
  -3  15   3      206.12      274.63     62.16 o
  -2  15   3     1073.25     1063.35    104.77 o
  -1  15   3     1123.17     1261.31     96.17 o
   0  15   3      492.96      570.62     59.88 o
   1  15   3     1118.67     1105.81     78.68 o
   2  15   3     1080.03     1141.89     73.63 o
   3  15   3      197.81      172.75     63.69 o
   4  15   3      307.77      299.22     81.31 o
   5  15   3      209.68      151.51     59.20 o
  -5  16   3      219.93      275.16     59.43 o
  -4  16   3      113.33      220.74     71.65 o
  -3  16   3      124.86      122.87     56.72 o
  -2  16   3      338.42      511.39     79.98 o
  -1  16   3       23.83      103.32     25.45 o
   0  16   3     1893.07     1796.70    102.15 o
   1  16   3       21.03      104.66     22.59 o
   2  16   3      334.55      320.30     44.52 o
   3  16   3      127.59      111.39     32.60 o
   4  16   3      112.12      260.14     84.69 o
   5  16   3      218.06       38.67     43.56 o
  -4  17   3       78.23      130.84     40.32 o
  -3  17   3      162.62      187.24     48.69 o
  -2  17   3      126.99      201.54     48.47 o
  -1  17   3      255.52      275.15     45.08 o
   0  17   3        7.80       99.19     23.21 o
   1  17   3      254.60      198.33     32.32 o
   2  17   3      133.61      119.22     26.41 o
   3  17   3      162.54      131.91     36.10 o
   4  17   3       77.72      238.01     96.81 o
  -4  18   3        3.88      238.23     57.19 o
  -3  18   3       50.54       67.83     28.89 o
  -2  18   3      146.58      136.11     53.63 o
  -1  18   3      681.73      659.33     66.85 o
   0  18   3      769.75      853.10     60.26 o
   1  18   3      685.66      681.89     53.15 o
   2  18   3      143.98      157.88     35.49 o
   3  18   3       52.18       52.44     56.91 o
   4  18   3        4.53       65.17     42.79 o
  -3  19   3      209.56      155.15     48.05 o
  -2  19   3       75.78       88.31     32.36 o
  -1  19   3       30.95      149.10     68.56 o
   0  19   3        7.09       66.59     22.57 o
   1  19   3       31.52      112.90     28.66 o
   2  19   3       77.83       75.57     24.36 o
   3  19   3      206.10      152.63     45.50 o
  -3  20   3       34.35       85.89     27.59 o
  -2  20   3      140.47      266.35     89.67 o
  -1  20   3      787.92      957.71    141.56 o
   0  20   3       73.09      152.72     31.38 o
   1  20   3      792.69      693.25     85.18 o
   2  20   3      139.35      134.78     31.46 o
   3  20   3       36.29      153.48     60.84 o
  -2  21   3       89.83       99.96     36.11 o
  -1  21   3       16.66       24.33     30.48 o
   0  21   3        5.58      105.71     54.01 o
   1  21   3       15.24       83.52     25.59 o
   2  21   3       88.58      172.10     38.83 o
   0  22   3      630.94      437.56     80.47 o
   0   0   4      620.41      672.70     72.40 o
   1   0   4     4009.14     3772.41     43.12 o
   2   0   4      577.47      559.72     33.69 o
   3   0   4     3868.78     3888.26    109.48 o
   4   0   4      378.19      418.84     48.81 o
   5   0   4      773.92      877.32    120.46 o
   6   0   4      379.46      353.47    106.31 o
   7   0   4       61.01      143.53     61.16 o
  -7   1   4       95.60       47.18     59.85 o
  -6   1   4      487.26      545.76    183.33 o
  -5   1   4     1419.90     1446.48    138.41 o
  -4   1   4     1418.85     1502.56     82.36 o
  -3   1   4       38.96       62.19     14.99 o
  -2   1   4     7657.86     7643.43    146.55 o
  -1   1   4     4722.43     4442.00     88.10 o
   0   1   4     3037.53     2856.81     43.98 o
   1   1   4     4680.45     4348.96     46.53 o
   2   1   4     7671.25     7369.76    120.96 o
   3   1   4       46.96       77.82     15.54 o
   4   1   4     1419.18     1531.37    108.62 o
   5   1   4     1420.78     1497.86    129.31 o
   6   1   4      485.53      404.19    108.61 o
   7   1   4       97.20      121.38     95.69 o
  -7   2   4      106.36       16.53     43.64 o
  -6   2   4       48.79      225.15    143.05 o
  -5   2   4      239.31      241.70     49.32 o
  -4   2   4     3161.96     3150.16    150.29 o
  -3   2   4      495.02      522.17     43.40 o
  -2   2   4     5593.10     5375.83     53.29 o
  -1   2   4     6640.16     6319.72     57.71 o
   0   2   4       72.76      113.20     11.49 o
   1   2   4     6603.93     6308.06     74.98 o
   2   2   4     5617.40     5312.32     99.68 o
   3   2   4      479.20      585.14     93.80 o
   4   2   4     3152.53     3318.62    217.70 o
   5   2   4      257.30      154.02     45.44 o
   6   2   4       46.40       61.69    208.15 o
   7   2   4      105.79      152.89     76.36 o
  -7   3   4      205.88      221.97     82.14 o
  -6   3   4       16.39       28.99     88.72 o
  -5   3   4      528.49      590.68     72.84 o
  -4   3   4      154.94      149.98     22.94 o
  -3   3   4     3401.57     3458.79    108.71 o
  -2   3   4     2154.68     2227.08     48.57 o
  -1   3   4     1685.60     1638.92     48.66 o
   0   3   4        0.33        6.78     10.72 o
   1   3   4     1681.94     1674.47     53.75 o
   2   3   4     2085.19     2162.97     44.71 o
   3   3   4     3447.03     3753.25    131.11 o
   4   3   4      163.05      184.75     45.90 o
   5   3   4      535.31      582.73    122.35 o
   6   3   4       18.29      138.87     59.24 o
   7   3   4      205.55      307.78    117.99 o
  -7   4   4       10.27      214.24    129.21 o
  -6   4   4      106.87       83.59     91.54 o
  -5   4   4       33.00       60.25     25.61 o
  -4   4   4     1167.78     1253.59    124.08 o
  -3   4   4     3344.28     3356.37    200.09 o
  -2   4   4      600.17      670.26     43.49 o
  -1   4   4     6940.08     6609.03     66.00 o
   0   4   4     8798.20     8849.65     83.06 o
   1   4   4     6952.93     6597.56     61.75 o
   2   4   4      565.92      671.26     48.97 o
   3   4   4     3287.03     3507.54    128.73 o
   4   4   4     1186.41     1280.92     81.29 o
   5   4   4       29.56      226.74    180.82 o
   6   4   4      105.09       83.96     43.08 o
   7   4   4        8.82       92.99     56.44 o
  -6   5   4       83.13      290.86    117.97 o
  -5   5   4      129.09      172.40     57.07 o
  -4   5   4     1384.68     1511.75    142.22 o
  -3   5   4     1761.51     1704.83    148.88 o
  -2   5   4      961.33      995.34     63.68 o
  -1   5   4      745.34      705.11     36.26 o
   0   5   4      156.17      152.23     12.50 o
   1   5   4      715.90      665.75     31.41 o
   2   5   4      938.82      929.11     52.50 o
   3   5   4     1712.85     1734.24     75.56 o
   4   5   4     1370.62     1445.23     89.40 o
   5   5   4      128.44      199.51     68.66 o
   6   5   4       90.98      228.88     75.63 o
   7   5   4       79.30      124.59     58.74 o
  -7   6   4      158.68      154.54     50.60 o
  -6   6   4      321.56      242.21     62.87 o
  -5   6   4      918.19      859.25     80.31 o
  -4   6   4      570.97      579.75     85.45 o
  -3   6   4     1424.24     1388.19     77.19 o
  -2   6   4      355.37      392.01     30.77 o
  -1   6   4     2712.29     2654.40     64.80 o
   0   6   4      994.65     1026.41     43.12 o
   1   6   4     2624.21     2581.39     52.26 o
   2   6   4      357.16      447.83     32.31 o
   3   6   4     1433.60     1427.46     97.84 o
   4   6   4      578.90      600.23     66.85 o
   5   6   4      935.76      745.04    122.33 o
   6   6   4      321.03      315.24     75.75 o
   7   6   4      161.46      208.44    143.08 o
  -6   7   4      526.67      582.15    162.68 o
  -5   7   4      155.83      228.70     83.85 o
  -4   7   4      425.47      459.68     75.22 o
  -3   7   4      364.22      383.15     60.98 o
  -2   7   4     1461.91     1717.62    133.31 o
  -1   7   4     4068.35     3827.36     96.67 o
   0   7   4       60.18       73.21     12.17 o
   1   7   4     4135.49     3911.57     49.01 o
   2   7   4     1459.39     1644.88     91.43 o
   3   7   4      362.40      345.51     36.15 o
   4   7   4      416.20      434.55     53.48 o
   5   7   4      150.79      128.74     93.45 o
   6   7   4      543.45      581.42    160.50 o
  -6   8   4       11.20       53.32     21.08 o
  -5   8   4      120.49      132.39     37.84 o
  -4   8   4      445.43      439.02     58.33 o
  -3   8   4      659.05      723.16     81.52 o
  -2   8   4      202.72      161.72     31.32 o
  -1   8   4     1903.57     1762.95     92.12 o
   0   8   4      415.11      471.75     35.30 o
   1   8   4     1899.53     1777.59     58.16 o
   2   8   4      187.93      184.44     19.70 o
   3   8   4      669.52      730.79     74.44 o
   4   8   4      451.71      467.77     60.73 o
   5   8   4      126.58      147.13     40.03 o
   6   8   4       10.37      152.62     95.76 o
  -6   9   4       89.04       82.76     47.12 o
  -5   9   4      101.30      105.85     61.74 o
  -4   9   4      116.87      203.37     42.35 o
  -3   9   4      929.76     1087.20    144.40 o
  -2   9   4     2276.06     2122.18    128.94 o
  -1   9   4     2372.28     2312.92    102.33 o
   0   9   4     2826.78     2554.01     77.22 o
   1   9   4     2377.99     2438.32     77.35 o
   2   9   4     2330.08     2362.24    114.05 o
   3   9   4      924.17      936.59     93.94 o
   4   9   4      119.49       90.69     25.88 o
   5   9   4      106.60      101.02     36.88 o
   6   9   4       93.16      190.72    111.57 o
  -6  10   4      142.94      147.32     48.72 o
  -5  10   4      135.31      176.88     43.73 o
  -4  10   4      620.75      540.98     63.04 o
  -3  10   4      829.91      769.55    103.57 o
  -2  10   4     1121.76     1183.27     97.90 o
  -1  10   4      811.00      804.19     88.05 o
   0  10   4     1158.75     1108.50     99.81 o
   1  10   4      805.48      933.85     91.00 o
   2  10   4     1117.48     1222.87     86.66 o
   3  10   4      836.54      860.78     93.30 o
   4  10   4      625.21      584.86     77.72 o
   5  10   4      136.65       56.27     37.84 o
   6  10   4      149.49      116.05     57.97 o
  -6  11   4       93.43      128.77     53.68 o
  -5  11   4       69.28       62.90     24.84 o
  -4  11   4      175.55      180.27     45.16 o
  -3  11   4      932.17     1064.39    126.45 o
  -2  11   4     1127.35     1189.83    103.61 o
  -1  11   4      595.64      563.78     62.62 o
   0  11   4      174.46      186.29     28.96 o
   1  11   4      595.70      597.91     56.66 o
   2  11   4     1144.31     1152.44     87.46 o
   3  11   4      934.30      868.82     99.21 o
   4  11   4      176.13      208.16     43.64 o
   5  11   4       68.45       79.11     69.34 o
   6  11   4       93.35      114.22     58.89 o
  -6  12   4      311.29      264.75     55.96 o
  -5  12   4      188.05      144.60     50.18 o
  -4  12   4      346.49      540.60     95.01 o
  -3  12   4      320.23      407.09     64.89 o
  -2  12   4      537.89      468.57     79.12 o
  -1  12   4      593.20      608.55     75.10 o
   0  12   4     1837.97     1705.48    117.89 o
   1  12   4      614.59      623.57     60.71 o
   2  12   4      541.13      490.65     53.04 o
   3  12   4      316.31      302.93     41.53 o
   4  12   4      343.44      291.89     57.57 o
   5  12   4      185.22      175.78     63.17 o
   6  12   4      308.52      359.46     75.01 o
  -5  13   4       27.19       68.18     49.39 o
  -4  13   4      105.37      120.22     57.77 o
  -3  13   4      401.38      513.21     78.94 o
  -2  13   4     1308.91     1220.92    130.80 o
  -1  13   4      847.44      749.46     99.16 o
   0  13   4      145.14      152.92     26.21 o
   1  13   4      862.91      874.48     93.82 o
   2  13   4     1300.43     1248.67     75.17 o
   3  13   4      412.49      368.30     50.24 o
   4  13   4      107.40      146.87     67.54 o
   5  13   4       27.18       14.78     63.81 o
  -5  14   4      100.39      109.81     56.83 o
  -4  14   4        8.22       69.47     68.67 o
  -3  14   4      112.07      163.17     42.13 o
  -2  14   4      265.63      309.05     53.86 o
  -1  14   4     1682.19     1666.00    151.43 o
   0  14   4     1081.04     1112.66     74.74 o
   1  14   4     1686.80     1628.64     93.94 o
   2  14   4      261.14      320.57     40.00 o
   3  14   4      111.52      163.10     37.17 o
   4  14   4        6.89       53.95     20.85 o
   5  14   4       97.21       35.40     67.12 o
  -5  15   4       22.98       89.66     72.07 o
  -4  15   4      104.61      232.69     52.79 o
  -3  15   4      228.80      396.20     95.02 o
  -2  15   4      417.12      346.25     70.98 o
  -1  15   4     1301.19     1235.86     98.32 o
   0  15   4      644.67      553.61     56.36 o
   1  15   4     1268.33     1187.56    127.28 o
   2  15   4      426.19      404.93     47.64 o
   3  15   4      227.88      293.23     47.63 o
   4  15   4      109.44       94.90     44.55 o
   5  15   4       22.51       86.59     47.21 o
  -5  16   4       13.21       30.48    132.04 o
  -4  16   4      264.99      278.72     83.77 o
  -3  16   4       83.99      106.29     32.35 o
  -2  16   4      440.12      445.46     72.38 o
  -1  16   4      381.01      441.67     89.70 o
   0  16   4      328.71      300.52     42.14 o
   1  16   4      382.31      375.08     41.42 o
   2  16   4      454.51      425.94     52.06 o
   3  16   4       78.82       86.06     27.40 o
   4  16   4      263.20      357.56    142.34 o
   5  16   4       14.03       54.11     86.23 o
  -4  17   4      308.52      261.65     57.41 o
  -3  17   4      166.27      150.08     66.33 o
  -2  17   4      673.40      702.70     63.73 o
  -1  17   4      520.64      547.80    138.10 o
   0  17   4     1189.36     1068.87     92.37 o
   1  17   4      520.60      484.54     48.68 o
   2  17   4      676.09      803.10     70.06 o
   3  17   4      158.86      162.71     43.48 o
   4  17   4      312.71      321.93     87.85 o
  -4  18   4      169.15      246.43     78.70 o
  -3  18   4       54.26       90.97     46.48 o
  -2  18   4      479.14      437.78     77.62 o
  -1  18   4      101.42      134.30     41.09 o
   0  18   4      766.04      688.14     54.18 o
   1  18   4      102.93      130.54     26.11 o
   2  18   4      459.66      509.94     65.07 o
   3  18   4       55.08      163.61     50.09 o
   4  18   4      167.88      206.27     81.38 o
  -3  19   4      159.10      114.05     31.64 o
  -2  19   4      375.38      420.16     73.41 o
  -1  19   4      156.40      278.59     62.12 o
   0  19   4       89.28      149.47     37.78 o
   1  19   4      159.99      196.92     34.57 o
   2  19   4      374.72      432.11     62.34 o
   3  19   4      165.37      198.59     65.32 o
  -3  20   4       52.38       59.81     25.93 o
  -2  20   4       89.21      118.34     71.32 o
  -1  20   4       91.48       42.87    110.22 o
   0  20   4       48.80       63.27     27.25 o
   1  20   4       91.57      100.64     25.42 o
   2  20   4       91.54      127.37     32.34 o
   3  20   4       45.67      124.39     39.08 o
  -2  21   4       11.30       36.85     26.95 o
  -1  21   4       32.68       67.13     53.46 o
   0  21   4        2.07      124.27     34.69 o
   1  21   4       35.41       60.31     23.16 o
   2  21   4       10.72       51.26     24.02 o
   1   0   5     4752.66     4411.55     50.44 o
   2   0   5      619.43      688.97     39.96 o
   3   0   5     4102.76     4289.25    112.92 o
   4   0   5      113.25      103.12     45.58 o
   5   0   5       10.48       61.96     20.88 o
   6   0   5        9.23       84.20     66.17 o
   7   0   5       53.95      115.40    104.01 o
  -7   1   5      129.24      132.55     91.44 o
  -6   1   5      194.67      204.12     57.18 o
  -5   1   5     1400.10     1353.76    112.65 o
  -4   1   5      957.23      872.55     83.33 o
  -3   1   5       95.85      113.14     19.85 o
  -2   1   5      309.38      409.64     25.07 o
  -1   1   5    22251.60    20606.35    237.23 o
   0   1   5       55.33      121.64     12.31 o
   1   1   5    22373.67    20685.03    185.85 o
   2   1   5      309.74      446.95     33.86 o
   3   1   5       87.03      125.65     22.21 o
   4   1   5      928.26     1004.17    102.01 o
   5   1   5     1395.06     1239.88     81.87 o
   6   1   5      201.12      108.16     56.50 o
   7   1   5      134.02       25.24     65.72 o
  -7   2   5       90.94      104.87    111.34 o
  -6   2   5       80.95       78.51    153.97 o
  -5   2   5      195.30      215.98     45.96 o
  -4   2   5      817.45      790.98     82.73 o
  -3   2   5      184.23      196.77     23.23 o
  -2   2   5     1049.48     1107.23     59.58 o
  -1   2   5      364.40      429.28     26.28 o
   0   2   5     1245.79     1143.11     51.95 o
   1   2   5      360.60      424.35     31.61 o
   2   2   5     1051.64     1082.33     72.54 o
   3   2   5      186.92      268.51     38.87 o
   4   2   5      813.69      776.88    115.22 o
   5   2   5      191.22      170.04     46.64 o
   6   2   5       83.88      162.74     51.67 o
   7   2   5       82.97      177.14     76.78 o
  -7   3   5        8.45      106.70    132.08 o
  -6   3   5      126.32      227.65     94.87 o
  -5   3   5      509.14      365.39     70.17 o
  -4   3   5       40.78       63.46     13.20 o
  -3   3   5     1323.34     1350.73     88.73 o
  -2   3   5     2037.86     1966.30     56.03 o
  -1   3   5     3183.10     3173.60     53.48 o
   0   3   5    13561.76    12605.13    106.16 o
   1   3   5     3217.61     3298.18     45.64 o
   2   3   5     2031.56     2066.81     52.96 o
   3   3   5     1283.53     1343.09    109.85 o
   4   3   5       41.72       34.53     15.05 o
   5   3   5      526.45      503.98    131.66 o
   6   3   5      131.62      164.93     68.01 o
   7   3   5        8.92       17.43     32.93 o
  -7   4   5       25.53      304.92    178.89 o
  -6   4   5      134.86      212.17    127.60 o
  -5   4   5       39.34      101.55     61.11 o
  -4   4   5     1075.23     1101.67     99.93 o
  -3   4   5     1316.71     1186.31     90.00 o
  -2   4   5     2518.74     2591.76     40.03 o
  -1   4   5      645.62      856.80     65.69 o
   0   4   5      451.78      764.43     72.96 o
   1   4   5      662.02      862.87     82.70 o
   2   4   5     2522.58     2501.35     51.94 o
   3   4   5     1322.33     1275.72    139.01 o
   4   4   5     1054.50     1291.26    134.23 o
   5   4   5       38.68      122.57     90.07 o
   6   4   5      136.38       99.13     50.45 o
   7   4   5       26.88      183.47    105.47 o
  -7   5   5       12.04      241.80    128.73 o
  -6   5   5      103.97       60.34    140.89 o
  -5   5   5      159.88      273.58     52.83 o
  -4   5   5      997.68     1226.79     99.13 o
  -3   5   5      108.56       62.82     12.65 o
  -2   5   5      739.48      810.27     58.73 o
  -1   5   5     2550.89     2323.51     38.84 o
   0   5   5     6291.00     5860.15     57.50 o
   1   5   5     2512.33     2326.53     31.68 o
   2   5   5      740.55      834.09     62.73 o
   3   5   5      113.97      124.20     23.04 o
   4   5   5     1000.07     1081.13    104.68 o
   5   5   5      153.85      233.57     85.22 o
   6   5   5      104.62       53.08     65.24 o
   7   5   5        9.57       75.82     40.06 o
  -7   6   5       30.76      111.60     41.95 o
  -6   6   5       62.66      123.47     49.16 o
  -5   6   5     1653.96     1839.24    126.83 o
  -4   6   5     1027.41     1169.11    108.28 o
  -3   6   5     2973.63     3109.43    136.29 o
  -2   6   5      182.27      206.19     31.37 o
  -1   6   5     2599.80     2527.43     36.04 o
   0   6   5       97.02       79.73     10.90 o
   1   6   5     2618.41     2557.38     37.73 o
   2   6   5      170.90      250.56     26.86 o
   3   6   5     2956.33     3040.52    113.96 o
   4   6   5     1043.06     1071.16     88.77 o
   5   6   5     1670.68     1573.58    243.60 o
   6   6   5       59.57       54.98     27.60 o
   7   6   5       32.32       77.01     53.36 o
  -6   7   5      194.11      160.69     57.43 o
  -5   7   5      976.21      910.30     88.19 o
  -4   7   5      202.06      299.48     65.39 o
  -3   7   5      507.15      538.56     67.85 o
  -2   7   5      356.58      439.66     54.16 o
  -1   7   5     3704.78     3540.23     57.05 o
   0   7   5     1557.41     1531.54     37.22 o
   1   7   5     3682.75     3521.83     52.38 o
   2   7   5      346.41      411.11     46.70 o
   3   7   5      515.09      547.96     52.95 o
   4   7   5      186.73      232.51     38.19 o
   5   7   5      980.02      951.48    117.63 o
   6   7   5      190.21      253.73    177.24 o
  -6   8   5      108.85       69.83     32.84 o
  -5   8   5     1174.10     1197.29     99.10 o
  -4   8   5      188.50      251.52     44.52 o
  -3   8   5     1400.93     1361.76    148.73 o
  -2   8   5      526.12      502.85     54.26 o
  -1   8   5      715.55      768.48     57.24 o
   0   8   5        1.05       11.56     11.44 o
   1   8   5      719.75      832.36     68.59 o
   2   8   5      502.33      504.06     44.52 o
   3   8   5     1370.29     1333.72     78.45 o
   4   8   5      181.46      278.33     70.15 o
   5   8   5     1198.10     1023.06    147.40 o
   6   8   5      108.00      168.55     79.82 o
  -6   9   5      239.72      223.16     70.99 o
  -5   9   5       51.06      117.95     22.77 o
  -4   9   5      659.28      651.02     76.37 o
  -3   9   5      934.65      811.75    102.92 o
  -2   9   5     2889.41     2796.80    121.84 o
  -1   9   5     5638.57     5554.15    187.94 o
   0   9   5      258.47      254.46     28.05 o
   1   9   5     5627.37     5508.44    142.85 o
   2   9   5     2897.18     3013.77    125.18 o
   3   9   5      909.03      939.92     97.05 o
   4   9   5      649.65      635.72     89.37 o
   5   9   5       57.38       88.00     22.59 o
   6   9   5      241.13      341.06    157.41 o
  -6  10   5       15.73       97.85     36.76 o
  -5  10   5       94.00      216.11     61.48 o
  -4  10   5      964.94      878.57    103.55 o
  -3  10   5       31.34       52.73     26.17 o
  -2  10   5      623.58      701.73     86.57 o
  -1  10   5      202.96      132.02     40.92 o
   0  10   5     1052.91     1036.79     89.00 o
   1  10   5      186.79      230.31     32.17 o
   2  10   5      618.44      656.84     62.27 o
   3  10   5       30.53       56.60     13.52 o
   4  10   5     1006.76      834.48     90.88 o
   5  10   5       96.29       66.67     37.96 o
   6  10   5       13.70       42.46     80.44 o
  -6  11   5       16.09       59.94     45.48 o
  -5  11   5       55.51       75.28     34.50 o
  -4  11   5      584.51      646.04     99.44 o
  -3  11   5     2701.17     2594.15    180.90 o
  -2  11   5     1078.30     1147.86    104.74 o
  -1  11   5      621.69      528.08     63.10 o
   0  11   5      830.07      798.23     73.54 o
   1  11   5      620.92      708.69     61.54 o
   2  11   5     1079.85     1213.29     73.69 o
   3  11   5     2670.33     2578.60    125.36 o
   4  11   5      574.05      556.62     72.84 o
   5  11   5       60.96       80.36     48.65 o
   6  11   5       14.50      183.95     75.21 o
  -6  12   5      175.06      142.56     42.22 o
  -5  12   5      111.23      157.16     72.83 o
  -4  12   5      178.54      178.24     43.59 o
  -3  12   5     1631.05     1597.06    152.83 o
  -2  12   5     1470.85     1599.86    132.31 o
  -1  12   5      315.83      315.11     68.42 o
   0  12   5     1072.64     1060.43     92.55 o
   1  12   5      301.65      308.66     37.07 o
   2  12   5     1454.06     1612.05     84.24 o
   3  12   5     1678.29     1546.21     86.12 o
   4  12   5      164.73      151.95     36.02 o
   5  12   5      111.00      168.26     68.47 o
   6  12   5      178.67      159.02    100.33 o
  -5  13   5       25.50      -14.71     26.90 o
  -4  13   5     1056.82      977.64    102.89 o
  -3  13   5     2104.56     1955.30    161.26 o
  -2  13   5      473.21      555.37     82.69 o
  -1  13   5      896.21      910.70    136.87 o
   0  13   5       14.45       40.77     27.94 o
   1  13   5      912.58      862.07     82.28 o
   2  13   5      472.69      481.72     55.11 o
   3  13   5     2115.73     1976.00    126.16 o
   4  13   5     1056.16      969.48    120.13 o
   5  13   5       26.04       50.69     61.65 o
  -5  14   5      184.73      240.23     59.22 o
  -4  14   5      494.69      650.77     98.91 o
  -3  14   5      887.25      867.52    108.49 o
  -2  14   5      557.04      626.75    104.75 o
  -1  14   5      728.34      717.63    112.17 o
   0  14   5       26.23       47.41     26.44 o
   1  14   5      741.97      715.04     72.61 o
   2  14   5      542.08      589.01     56.07 o
   3  14   5      912.73      672.22     68.18 o
   4  14   5      497.93      350.39     70.85 o
   5  14   5      182.01      217.94     76.30 o
  -5  15   5      372.46      365.72     90.29 o
  -4  15   5       22.40       -4.72     26.70 o
  -3  15   5       80.97       79.03     46.97 o
  -2  15   5     1431.09     1364.74    209.13 o
  -1  15   5      436.68      407.72     68.81 o
   0  15   5      163.38      118.09     46.38 o
   1  15   5      440.48      462.23     48.27 o
   2  15   5     1459.09     1364.65    114.35 o
   3  15   5       82.04      112.75     16.02 o
   4  15   5       24.54       20.14     66.91 o
   5  15   5      371.53      324.00     82.88 o
  -5  16   5       36.18       69.10    145.44 o
  -4  16   5      104.25       87.91     37.47 o
  -3  16   5      266.51      312.49     69.67 o
  -2  16   5      428.69      337.57     60.13 o
  -1  16   5       34.55       84.10     32.82 o
   0  16   5      909.98      870.40     64.26 o
   1  16   5       35.79       94.82     26.70 o
   2  16   5      437.20      421.18     57.17 o
   3  16   5      262.65      268.84     55.87 o
   4  16   5       99.28      223.49     70.16 o
   5  16   5       34.81       87.67     62.00 o
  -4  17   5      111.24      130.66     42.07 o
  -3  17   5      116.98      135.19     49.44 o
  -2  17   5      283.81      268.32     61.86 o
  -1  17   5      441.63      480.44     75.61 o
   0  17   5     1693.90     1611.38    133.24 o
   1  17   5      447.24      424.57     43.73 o
   2  17   5      270.72      416.97     49.44 o
   3  17   5      123.61      197.20     48.71 o
   4  17   5      113.37      114.55     55.93 o
  -4  18   5      329.23      286.70     57.30 o
  -3  18   5      342.26      367.61    163.12 o
  -2  18   5      105.00      135.24     47.76 o
  -1  18   5      133.77      160.24     42.46 o
   0  18   5      245.09      198.72     50.47 o
   1  18   5      134.44      129.65     39.36 o
   2  18   5      108.37      151.98     32.18 o
   3  18   5      333.40      231.55     56.56 o
   4  18   5      328.75      385.43     54.91 o
  -3  19   5      119.77      145.10     42.75 o
  -2  19   5        3.64      131.79     40.50 o
  -1  19   5      640.04      862.03    108.10 o
   0  19   5      269.87      297.37     42.61 o
   1  19   5      629.36      552.11     58.40 o
   2  19   5        2.39       55.41     26.25 o
   3  19   5      117.58      121.15     40.03 o
  -2  20   5      242.67      279.45     70.68 o
  -1  20   5        0.18       59.32     32.00 o
   0  20   5        8.15      121.10     31.58 o
   1  20   5        0.35       70.53     33.79 o
   2  20   5      240.22      263.79     44.54 o
  -2  21   5       75.08       66.68     31.38 o
  -1  21   5      493.10      399.86     68.41 o
   0  21   5       64.72      115.77     37.08 o
   1  21   5      488.29      421.80     53.77 o
   2  21   5       78.81       91.93     31.51 o
   0   0   6    40007.23    38770.50    560.42 o
   1   0   6     4221.02     4074.46     43.03 o
   2   0   6       13.07       44.29     10.85 o
   3   0   6     1251.40     1472.65     90.55 o
   4   0   6     1831.71     1749.63    133.04 o
   5   0   6      205.57      292.09    119.79 o
   6   0   6      556.98      234.92    159.76 o
   7   0   6       52.72      137.20     83.92 o
  -7   1   6      168.72      232.78    122.42 o
  -6   1   6       67.18      150.72     58.17 o
  -5   1   6      392.35      350.76     62.64 o
  -4   1   6      658.85      643.18     60.67 o
  -3   1   6     2214.12     2275.31     77.31 o
  -2   1   6    17292.30    17459.23    174.25 o
  -1   1   6     6387.28     5898.07     59.52 o
   0   1   6     4813.60     4528.01     50.65 o
   1   1   6     6401.00     6035.34     60.06 o
   2   1   6    17215.57    17435.17    200.37 o
   3   1   6     2206.50     2148.63    146.41 o
   4   1   6      653.96      663.57     99.51 o
   5   1   6      398.76      397.51     79.15 o
   6   1   6       68.71      244.33    143.33 o
   7   1   6      170.65      226.08    130.78 o
  -7   2   6      175.85      324.88    154.22 o
  -6   2   6       26.92       60.26     33.34 o
  -5   2   6      757.46      740.66     80.63 o
  -4   2   6       40.13       54.00     14.22 o
  -3   2   6      994.32     1157.24     72.33 o
  -2   2   6     1187.81     1347.24     49.83 o
  -1   2   6     4150.69     3920.68     45.73 o
   0   2   6     4468.38     4286.98     87.05 o
   1   2   6     4193.11     3898.58     51.09 o
   2   2   6     1189.12     1300.15     77.63 o
   3   2   6     1017.95     1297.90    118.00 o
   4   2   6       43.26       64.87     33.65 o
   5   2   6      759.80      742.06    130.54 o
   6   2   6       25.27       25.91    101.02 o
   7   2   6      177.12      141.48     59.74 o
  -7   3   6      215.24      186.49    128.11 o
  -6   3   6       64.18      124.97    102.65 o
  -5   3   6       24.56       32.34     44.23 o
  -4   3   6      428.91      482.12     69.15 o
  -3   3   6     6168.54     6504.39    165.31 o
  -2   3   6     1959.08     1912.47     51.48 o
  -1   3   6     2694.15     2694.77     50.22 o
   0   3   6     8624.34     8247.70     95.70 o
   1   3   6     2663.47     2693.04     39.51 o
   2   3   6     1980.97     1862.39     62.70 o
   3   3   6     6125.98     6422.85    235.61 o
   4   3   6      434.21      490.76     78.43 o
   5   3   6       26.47       49.75     36.92 o
   6   3   6       60.28       87.63     47.69 o
   7   3   6      213.99       48.48     45.30 o
  -7   4   6       15.82       61.36     83.26 o
  -6   4   6      534.39      285.71    107.86 o
  -5   4   6      911.31      904.37    114.78 o
  -4   4   6     1119.72     1068.12     76.32 o
  -3   4   6      255.78      273.23     31.15 o
  -2   4   6     2105.37     2173.24     44.80 o
  -1   4   6      451.56      517.32     30.12 o
   0   4   6       78.50       98.76     10.43 o
   1   4   6      482.79      507.46     31.56 o
   2   4   6     2067.19     2153.98     50.50 o
   3   4   6      258.89      261.67     46.43 o
   4   4   6     1133.33     1214.20     96.65 o
   5   4   6      918.44      755.48    113.11 o
   6   4   6      527.86      482.22     90.06 o
   7   4   6       16.58       37.91     49.30 o
  -7   5   6      163.98      208.79     71.36 o
  -6   5   6       63.86      249.92     82.76 o
  -5   5   6       70.48      148.63     42.58 o
  -4   5   6      175.13      211.24     43.90 o
  -3   5   6     2501.29     2585.40     99.68 o
  -2   5   6     3094.03     3098.95     44.84 o
  -1   5   6     2042.75     1975.50     27.45 o
   0   5   6       30.22      141.34     18.86 o
   1   5   6     2100.48     1960.45     37.07 o
   2   5   6     3103.37     3194.90     92.44 o
   3   5   6     2520.30     2590.73    117.95 o
   4   5   6      173.65      168.54     45.91 o
   5   5   6       69.83      142.19     63.51 o
   6   5   6       66.76      105.85     46.87 o
   7   5   6      168.10       60.47     74.24 o
  -7   6   6       89.87      212.94     80.23 o
  -6   6   6      307.48      186.74     97.22 o
  -5   6   6      359.37      389.96     58.56 o
  -4   6   6     3649.30     3961.42    147.10 o
  -3   6   6       44.10       29.55     25.91 o
  -2   6   6      138.17      254.25     36.26 o
  -1   6   6     1317.45     1308.39     54.37 o
   0   6   6     2134.35     2122.37     40.18 o
   1   6   6     1303.88     1362.31     45.48 o
   2   6   6      146.89      181.62     20.39 o
   3   6   6       38.89       28.10      6.80 o
   4   6   6     3638.67     3851.27    163.77 o
   5   6   6      354.49      332.67     78.96 o
   6   6   6      309.57      221.32     72.59 o
   7   6   6       91.61      167.43    114.26 o
  -6   7   6      102.93      115.64     59.08 o
  -5   7   6      401.00      354.88     51.19 o
  -4   7   6     1852.26     2016.86    146.77 o
  -3   7   6     1239.93     1253.77    105.72 o
  -2   7   6     2250.74     2227.99    180.48 o
  -1   7   6      254.68      225.92     23.63 o
   0   7   6     1010.39     1312.81     80.72 o
   1   7   6      278.16      252.11     18.88 o
   2   7   6     2251.73     2146.41     70.17 o
   3   7   6     1257.26     1162.04     85.09 o
   4   7   6     1839.40     1924.99    130.80 o
   5   7   6      400.31      334.86    147.74 o
   6   7   6      103.34       86.68     50.77 o
  -6   8   6      169.98      244.54     56.51 o
  -5   8   6      674.95      671.99     79.51 o
  -4   8   6      209.46      161.05     62.96 o
  -3   8   6       56.97       75.44     17.60 o
  -2   8   6     2142.70     2290.36    118.33 o
  -1   8   6      747.85      826.87     66.66 o
   0   8   6      187.25      241.90     23.49 o
   1   8   6      773.20      892.91     64.62 o
   2   8   6     2143.15     2264.00     90.21 o
   3   8   6       52.01       62.83     11.76 o
   4   8   6      217.01      184.38     38.09 o
   5   8   6      673.83      640.43     98.20 o
   6   8   6      170.05      258.60    417.03 o
  -6   9   6      189.36      189.52     44.73 o
  -5   9   6      175.95      202.62     36.00 o
  -4   9   6      391.43      343.02     51.39 o
  -3   9   6     1304.23     1373.37    158.74 o
  -2   9   6     4128.95     4001.25    199.08 o
  -1   9   6      996.44     1006.42     94.77 o
   0   9   6       69.78      120.82     17.88 o
   1   9   6     1025.49     1151.29     84.02 o
   2   9   6     4090.82     4022.65    151.09 o
   3   9   6     1319.00     1490.72     78.72 o
   4   9   6      388.80      363.16     54.36 o
   5   9   6      182.35       14.54     38.42 o
   6   9   6      188.32      180.55     63.96 o
  -6  10   6      136.31      117.52     36.68 o
  -5  10   6        7.76       65.69     41.23 o
  -4  10   6      102.41      126.26     26.92 o
  -3  10   6      565.27      506.42     73.18 o
  -2  10   6     2043.48     2208.48    144.77 o
  -1  10   6       64.29      100.33     23.12 o
   0  10   6        0.29       27.81     20.02 o
   1  10   6       66.30      122.42     19.11 o
   2  10   6     2041.28     2078.06     97.57 o
   3  10   6      573.70      547.76     56.12 o
   4  10   6      107.63      129.37     32.41 o
   5  10   6        8.24      184.19     81.89 o
   6  10   6      131.19       98.39    221.03 o
  -6  11   6        8.33      -35.34     33.99 o
  -5  11   6       50.53      188.01     47.96 o
  -4  11   6      725.73      855.74    103.76 o
  -3  11   6     6263.92     6342.30    449.55 o
  -2  11   6      732.06      657.22     80.55 o
  -1  11   6     1020.61     1053.95     99.06 o
   0  11   6     3843.13     3475.76    141.82 o
   1  11   6     1009.07     1131.86     83.70 o
   2  11   6      737.63      736.79     75.79 o
   3  11   6     6310.94     6000.81    230.97 o
   4  11   6      731.92      693.32     73.95 o
   5  11   6       50.03       92.88     74.01 o
   6  11   6        8.95       53.65    125.46 o
  -6  12   6       60.56       22.80     27.34 o
  -5  12   6      290.14      400.68     60.94 o
  -4  12   6      270.30      274.36     63.87 o
  -3  12   6      303.29      434.11     74.00 o
  -2  12   6     1177.45     1177.59     99.64 o
  -1  12   6     1087.22     1147.34    109.09 o
   0  12   6     1963.08     1819.28    118.36 o
   1  12   6     1093.41     1188.65     81.47 o
   2  12   6     1173.75     1196.81     82.65 o
   3  12   6      312.11      346.86     41.32 o
   4  12   6      277.33      249.31     72.16 o
   5  12   6      299.45      141.25     82.43 o
   6  12   6       56.15       83.86     74.22 o
  -5  13   6        1.35       87.86     36.02 o
  -4  13   6     1171.25     1205.32    120.96 o
  -3  13   6      169.71      165.52     44.92 o
  -2  13   6     3592.58     3771.05    183.60 o
  -1  13   6     1616.62     1462.15    116.43 o
   0  13   6      369.11      338.41     48.26 o
   1  13   6     1654.80     1560.11     88.19 o
   2  13   6     3623.60     3605.12    144.13 o
   3  13   6      168.26      192.58     31.60 o
   4  13   6     1195.03     1133.66    105.44 o
   5  13   6        1.40       66.40     50.11 o
  -5  14   6        9.70       41.74     37.87 o
  -4  14   6      823.50      769.45     78.85 o
  -3  14   6      339.59      405.72     71.89 o
  -2  14   6      327.75      332.66     84.77 o
  -1  14   6      211.67      219.53     50.30 o
   0  14   6     1099.63     1094.16     74.97 o
   1  14   6      206.99      234.14     34.15 o
   2  14   6      333.74      353.38     45.12 o
   3  14   6      341.15      359.78     43.21 o
   4  14   6      839.35      795.28     79.46 o
   5  14   6        7.73      220.94     96.75 o
  -5  15   6      150.13      219.73     60.75 o
  -4  15   6      470.87      492.27    105.01 o
  -3  15   6     1520.98     1604.42    183.99 o
  -2  15   6      835.54      867.85    112.52 o
  -1  15   6     1035.48      907.89     77.88 o
   0  15   6       23.97       74.38     20.53 o
   1  15   6     1056.28     1017.87     66.38 o
   2  15   6      824.52      820.16     72.04 o
   3  15   6     1531.94     1336.94    116.55 o
   4  15   6      470.41      431.94     76.01 o
   5  15   6      146.85      125.11     75.60 o
  -4  16   6        7.62       70.86     41.92 o
  -3  16   6      430.79      302.92     86.82 o
  -2  16   6      265.96      385.82     67.71 o
  -1  16   6      159.90      175.82     50.47 o
   0  16   6      165.67      288.51     49.12 o
   1  16   6      169.39      175.41     26.96 o
   2  16   6      277.41      316.16     45.61 o
   3  16   6      432.32      430.07     46.30 o
   4  16   6       10.42       51.39     40.19 o
  -4  17   6       68.66       96.02     33.68 o
  -3  17   6      974.93      783.62    108.41 o
  -2  17   6      534.51      563.75     65.49 o
  -1  17   6      137.60      173.00     71.82 o
   0  17   6      145.93      100.47     35.57 o
   1  17   6      143.64      123.05     35.23 o
   2  17   6      533.74      524.65     62.11 o
   3  17   6      968.21      850.72    109.87 o
   4  17   6       67.16      123.72     58.37 o
  -4  18   6      505.19      587.45     84.61 o
  -3  18   6        4.91       -2.95     41.33 o
  -2  18   6      457.29      443.64     52.62 o
  -1  18   6      264.41      367.21    123.72 o
   0  18   6       19.49      124.30     29.66 o
   1  18   6      262.63      265.75     60.30 o
   2  18   6      463.83      493.51     40.20 o
   3  18   6        4.90      131.98     36.46 o
   4  18   6      510.89      680.03    156.89 o
  -3  19   6       47.14       59.38     69.65 o
  -2  19   6       72.90       52.79     93.02 o
  -1  19   6      220.50      173.06     45.52 o
   0  19   6      627.27      547.36     59.16 o
   1  19   6      221.45      211.15     41.25 o
   2  19   6       68.32       68.13     41.35 o
   3  19   6       46.71       35.48     47.93 o
  -2  20   6       75.95       78.70     30.66 o
  -1  20   6       90.69      182.76     46.16 o
   0  20   6      507.67      508.58     79.77 o
   1  20   6       86.27       92.05     26.14 o
   2  20   6       70.24       91.32     34.70 o
  -1  21   6      350.51      261.35     42.97 o
   0  21   6      117.49      127.67     55.03 o
   1  21   6      356.73      317.34     51.68 o
   1   0   7     8754.32     8369.28     89.92 o
   2   0   7       99.13      201.32     17.61 o
   3   0   7     1813.52     1991.96     60.51 o
   4   0   7      777.88      676.86     70.61 o
   5   0   7       43.96      112.35     33.70 o
   6   0   7      171.61      277.91    129.57 o
   7   0   7        7.67       25.86     65.94 o
  -7   1   7        3.61      121.07    103.84 o
  -6   1   7      125.64       99.60     43.56 o
  -5   1   7       21.72        3.80     20.53 o
  -4   1   7      217.68      205.76     30.08 o
  -3   1   7     2197.62     2257.30     70.02 o
  -2   1   7     1249.53     1309.85     56.43 o
  -1   1   7     2895.03     2698.88     49.57 o
   0   1   7     8341.95     8172.89     91.65 o
   1   1   7     2899.34     2790.22     34.87 o
   2   1   7     1216.81     1340.21     49.85 o
   3   1   7     2152.98     2198.47     70.63 o
   4   1   7      202.97      162.67     32.16 o
   5   1   7       20.21       56.04     32.35 o
   6   1   7      125.02      114.51     53.71 o
   7   1   7        3.70       98.65    116.08 o
  -7   2   7        6.73      255.80    161.75 o
  -6   2   7       16.57      149.86    103.02 o
  -5   2   7      856.23      831.97    108.40 o
  -4   2   7     2048.15     1982.11    104.12 o
  -3   2   7      607.87      768.54     62.01 o
  -2   2   7      140.83      158.55     15.25 o
  -1   2   7      870.30      918.62     38.80 o
   0   2   7     6678.00     6265.36     67.83 o
   1   2   7      871.02      863.36     51.02 o
   2   2   7      134.40      110.54     14.60 o
   3   2   7      568.73      716.09     45.39 o
   4   2   7     2067.40     2012.54    144.72 o
   5   2   7      848.65      670.02    151.20 o
   6   2   7       13.15      140.49     99.90 o
   7   2   7        6.26       89.83     75.19 o
  -7   3   7       11.31       46.66     72.66 o
  -6   3   7       65.64       62.86     41.94 o
  -5   3   7      225.28      186.76     42.65 o
  -4   3   7      651.64      665.56     71.39 o
  -3   3   7      368.20      432.61     35.97 o
  -2   3   7      352.21      387.49     28.03 o
  -1   3   7      515.33      556.93     37.30 o
   0   3   7     1413.17     1322.02     58.66 o
   1   3   7      538.38      519.46     31.01 o
   2   3   7      346.01      356.04     32.01 o
   3   3   7      390.12      471.68     49.52 o
   4   3   7      631.46      526.68     78.40 o
   5   3   7      227.93      101.89     74.55 o
   6   3   7       66.37      122.86     86.19 o
   7   3   7       10.12       -7.87     93.61 o
  -7   4   7      126.41      259.32    172.49 o
  -6   4   7       89.53       42.96    106.71 o
  -5   4   7      160.79      165.71     39.94 o
  -4   4   7      253.65      252.71     39.26 o
  -3   4   7     1409.49     1545.70     96.73 o
  -2   4   7     2663.97     2669.85     41.07 o
  -1   4   7     2521.60     2442.20     48.32 o
   0   4   7     6304.69     6014.33     71.11 o
   1   4   7     2484.77     2445.06     39.79 o
   2   4   7     2637.27     2713.28     72.19 o
   3   4   7     1389.53     1650.12    132.51 o
   4   4   7      261.25      417.27     76.78 o
   5   4   7      166.48      191.11     45.55 o
   6   4   7       83.98      132.55     69.54 o
   7   4   7      123.64      106.21     59.49 o
  -7   5   7      252.56      193.63     91.11 o
  -6   5   7      137.87      257.98     91.69 o
  -5   5   7      530.30      511.80     76.59 o
  -4   5   7      629.10      632.58     70.75 o
  -3   5   7       16.90       30.06     12.04 o
  -2   5   7      853.32      824.71     50.09 o
  -1   5   7      518.42      548.81     34.25 o
   0   5   7     1216.55     1054.11     47.90 o
   1   5   7      520.42      527.00     36.03 o
   2   5   7      886.89      881.71     63.80 o
   3   5   7       16.48       41.84     12.25 o
   4   5   7      616.04      664.83    106.95 o
   5   5   7      518.78      411.99     72.22 o
   6   5   7      138.09      165.32     60.11 o
   7   5   7      247.00      540.89    120.73 o
  -6   6   7      345.79      393.05     74.49 o
  -5   6   7      976.92     1017.50     99.49 o
  -4   6   7     1731.95     1734.30    105.52 o
  -3   6   7      336.98      369.27     37.02 o
  -2   6   7     2921.34     2726.78     71.03 o
  -1   6   7     1954.83     1975.48     31.80 o
   0   6   7     1000.16     1087.67     51.87 o
   1   6   7     1923.47     2031.62     47.80 o
   2   6   7     2928.04     2869.09     96.14 o
   3   6   7      342.79      355.60     47.83 o
   4   6   7     1740.50     1554.55    171.46 o
   5   6   7      984.88      867.72    144.99 o
   6   6   7      349.60      349.97    128.28 o
  -6   7   7      114.52      115.35     38.43 o
  -5   7   7       17.19       95.86     28.00 o
  -4   7   7       70.88       56.78     85.37 o
  -3   7   7      278.62      301.94     37.37 o
  -2   7   7      682.78      732.90     59.83 o
  -1   7   7     1224.39     1326.80     57.64 o
   0   7   7      582.30      519.92     61.98 o
   1   7   7     1206.58     1379.25     59.15 o
   2   7   7      645.68      649.01     53.31 o
   3   7   7      281.01      337.33     39.14 o
   4   7   7       67.94       74.33     16.20 o
   5   7   7       16.43       81.59     26.60 o
   6   7   7      108.51       45.03     64.12 o
  -6   8   7      122.28      131.31     45.07 o
  -5   8   7      203.08      303.03     53.53 o
  -4   8   7      198.28      187.07     29.90 o
  -3   8   7      143.55      205.40     32.34 o
  -2   8   7      169.03      177.71     28.08 o
  -1   8   7      116.95      108.33     16.36 o
   0   8   7      572.00      643.99     51.19 o
   1   8   7      114.13       94.88     14.74 o
   2   8   7      175.40      186.62     29.12 o
   3   8   7      139.87      144.11     24.44 o
   4   8   7      209.69      208.73     60.45 o
   5   8   7      207.58      191.64     63.49 o
   6   8   7      122.24      232.60     89.38 o
  -6   9   7        9.73       25.00     53.75 o
  -5   9   7       41.19        8.17     33.50 o
  -4   9   7      462.52      479.94     56.75 o
  -3   9   7      173.05      165.36     54.90 o
  -2   9   7     1177.40     1196.01    102.74 o
  -1   9   7      533.87      484.33     48.62 o
   0   9   7     3076.66     3103.33     91.72 o
   1   9   7      521.17      554.78     51.24 o
   2   9   7     1209.97     1337.31     81.95 o
   3   9   7      160.07      186.21     29.18 o
   4   9   7      465.58      408.17     66.64 o
   5   9   7       41.89      212.01    126.84 o
   6   9   7       10.32      117.83     55.56 o
  -6  10   7       54.33      117.47     41.25 o
  -5  10   7       68.87       98.60     31.22 o
  -4  10   7      163.15      214.63     37.27 o
  -3  10   7      266.58      234.21     69.33 o
  -2  10   7      103.46       94.01     29.23 o
  -1  10   7      260.24      283.10     42.69 o
   0  10   7      780.31      721.10     70.46 o
   1  10   7      245.76      269.40     39.14 o
   2  10   7      102.22      105.26     18.67 o
   3  10   7      269.10      245.49     37.23 o
   4  10   7      160.44      160.69     40.98 o
   5  10   7       73.69       43.99     37.84 o
   6  10   7       59.23       83.24    107.18 o
  -6  11   7       10.11      101.33     38.13 o
  -5  11   7      144.69      224.46     50.91 o
  -4  11   7      110.36      190.28     46.01 o
  -3  11   7     1374.99     1497.47    123.93 o
  -2  11   7     1285.44     1358.77    103.75 o
  -1  11   7      448.47      472.95     59.23 o
   0  11   7       92.14      132.27     33.28 o
   1  11   7      478.34      518.51     51.16 o
   2  11   7     1305.56     1345.07     71.00 o
   3  11   7     1392.21     1387.36     79.57 o
   4  11   7      113.42      303.26    120.93 o
   5  11   7      143.59      115.05     77.29 o
   6  11   7       11.38      135.88     52.28 o
  -6  12   7       52.81       68.34     25.86 o
  -5  12   7       14.34       61.73     26.78 o
  -4  12   7      574.71      601.56     74.42 o
  -3  12   7       72.31      113.88     43.54 o
  -2  12   7     1210.01     1084.89     98.19 o
  -1  12   7      510.36      456.20     63.12 o
   0  12   7      171.87      251.68     40.91 o
   1  12   7      503.04      498.28     54.96 o
   2  12   7     1221.08     1313.04     72.10 o
   3  12   7       72.99      106.56     20.00 o
   4  12   7      567.25      560.79    108.09 o
   5  12   7       14.32        6.22     37.05 o
   6  12   7       56.32      165.12     62.01 o
  -5  13   7       66.95       78.54     53.57 o
  -4  13   7       37.24      130.45     38.07 o
  -3  13   7      948.59     1027.71     87.02 o
  -2  13   7      935.00      865.57    146.36 o
  -1  13   7     2584.74     2272.46    190.25 o
   0  13   7     1359.07     1347.56     79.11 o
   1  13   7     2585.54     2479.59    115.06 o
   2  13   7      972.34     1073.92     86.35 o
   3  13   7      932.22      977.22     79.03 o
   4  13   7       37.04      117.67     80.77 o
   5  13   7       68.82      125.87     61.08 o
  -5  14   7      112.50      110.68     33.55 o
  -4  14   7       49.21       97.98     87.64 o
  -3  14   7      221.23      340.60     78.91 o
  -2  14   7      140.84      131.63     59.70 o
  -1  14   7      157.52      143.96     60.18 o
   0  14   7        0.31       46.15     25.68 o
   1  14   7      162.63      175.98     29.06 o
   2  14   7      139.23      125.98     25.83 o
   3  14   7      219.42      236.94     34.15 o
   4  14   7       51.15       68.46     34.67 o
   5  14   7      108.49       72.06     53.75 o
  -5  15   7       88.80      126.49     39.15 o
  -4  15   7      261.54      313.56     61.43 o
  -3  15   7      100.53       48.94     23.22 o
  -2  15   7      895.57      782.60    105.42 o
  -1  15   7      253.51      250.45     47.31 o
   0  15   7        7.05       53.87     20.66 o
   1  15   7      241.86      232.74     36.13 o
   2  15   7      853.22      745.80     60.37 o
   3  15   7      100.29      110.64     24.94 o
   4  15   7      252.99      250.50     86.41 o
   5  15   7       87.41       48.29     34.76 o
  -4  16   7      105.34      108.28     45.25 o
  -3  16   7      430.69      521.33    113.39 o
  -2  16   7      186.88      364.58     78.38 o
  -1  16   7       57.85       95.17     26.77 o
   0  16   7       68.37       70.47     50.20 o
   1  16   7       62.18      138.29     29.06 o
   2  16   7      186.92      198.49     36.21 o
   3  16   7      441.59      490.53     67.99 o
   4  16   7      105.91       34.79     32.37 o
  -4  17   7      453.35      429.29     70.44 o
  -3  17   7      410.47      557.22     91.26 o
  -2  17   7       60.35      130.55     36.94 o
  -1  17   7      336.90      496.94     70.00 o
   0  17   7        8.02       83.00     19.61 o
   1  17   7      334.11      505.61     66.17 o
   2  17   7       62.63       67.94     31.91 o
   3  17   7      402.67      359.21     61.66 o
   4  17   7      457.05      380.41     92.64 o
  -4  18   7      355.50      206.07     50.60 o
  -3  18   7      673.44      709.89    106.74 o
  -2  18   7      287.89      358.44     61.34 o
  -1  18   7       86.03      149.24     48.97 o
   0  18   7       16.56       90.52     36.11 o
   1  18   7       91.90      120.85     29.05 o
   2  18   7      288.20      272.59     56.61 o
   3  18   7      664.30      513.49     73.84 o
   4  18   7      351.22      262.76    100.65 o
  -3  19   7       30.21       98.26     37.06 o
  -2  19   7        9.32      125.15     45.13 o
  -1  19   7      100.10      102.48     35.79 o
   0  19   7       36.20      129.11     35.05 o
   1  19   7      100.01      150.33     40.93 o
   2  19   7        8.91       42.68     20.54 o
   3  19   7       33.90       64.64     33.05 o
  -2  20   7      653.19      536.10     92.11 o
  -1  20   7       65.03       92.60     64.26 o
   0  20   7      114.58      175.49     38.17 o
   1  20   7       61.10      148.79     38.47 o
   2  20   7      664.80      673.89    101.57 o
  -1  21   7      295.99      170.37     41.25 o
   0  21   7      515.32      428.58     45.63 o
   1  21   7      290.98      240.97     46.35 o
   0   0   8    47154.38    48038.16    848.10 o
   1   0   8      132.27      157.74     21.39 o
   2   0   8       89.06      128.44     11.82 o
   3   0   8       60.33       91.49     11.58 o
   4   0   8       38.21       48.59     12.16 o
   5   0   8      203.93      147.46    113.10 o
   6   0   8      129.28      138.29     56.47 o
   7   0   8      350.30      367.32    119.65 o
  -7   1   8       41.17      164.15    121.13 o
  -6   1   8      356.49      297.88     89.20 o
  -5   1   8      358.47      386.44     79.99 o
  -4   1   8      276.27      265.95     40.05 o
  -3   1   8      200.57      236.00     24.34 o
  -2   1   8      720.19      752.26     48.74 o
  -1   1   8     2619.58     2508.22     31.55 o
   0   1   8    27365.61    25969.80    270.54 o
   1   1   8     2689.02     2520.56     61.31 o
   2   1   8      671.00      669.39     43.67 o
   3   1   8      197.32      254.50     29.51 o
   4   1   8      277.65      307.84     65.19 o
   5   1   8      353.81      391.90     80.08 o
   6   1   8      356.29      240.85    105.03 o
   7   1   8       40.13      129.21    131.15 o
  -7   2   8      294.72      456.41    163.92 o
  -6   2   8       32.79       99.16     46.90 o
  -5   2   8      485.86      477.50     72.65 o
  -4   2   8       11.01       42.34     18.55 o
  -3   2   8     1966.37     2009.72     66.51 o
  -2   2   8     1308.09     1376.16     35.65 o
  -1   2   8     2569.61     2569.16     56.80 o
   0   2   8     2291.89     2096.87     34.62 o
   1   2   8     2556.63     2547.65     39.27 o
   2   2   8     1335.83     1464.86     81.91 o
   3   2   8     1974.47     2008.50     85.98 o
   4   2   8       11.63       45.16     36.33 o
   5   2   8      500.92      534.74     73.46 o
   6   2   8       28.48      105.29     60.86 o
   7   2   8      301.71      352.09    116.87 o
  -7   3   8       40.39      294.39    159.24 o
  -6   3   8        7.70      109.23     53.15 o
  -5   3   8     1020.69      995.86     89.00 o
  -4   3   8      356.61      374.35     46.02 o
  -3   3   8      164.83      257.33     29.57 o
  -2   3   8     3183.86     3218.40     50.43 o
  -1   3   8     1874.38     1720.68     39.67 o
   0   3   8     1372.51     1398.67     62.31 o
   1   3   8     1788.91     1623.99     59.72 o
   2   3   8     3201.96     3413.81     54.05 o
   3   3   8      170.83      253.02     38.48 o
   4   3   8      365.93      273.42     53.11 o
   5   3   8     1026.67     1157.51    208.46 o
   6   3   8        8.62       80.12     59.42 o
   7   3   8       44.91      300.05    325.54 o
  -7   4   8       50.33      272.86    105.77 o
  -6   4   8      145.23      129.82     67.72 o
  -5   4   8       34.13       51.63     29.23 o
  -4   4   8      298.05      291.90     38.69 o
  -3   4   8      200.04      178.04     23.18 o
  -2   4   8     2042.42     2060.38     28.37 o
  -1   4   8      247.41      284.62     19.79 o
   0   4   8      543.01      603.09     37.88 o
   1   4   8      261.21      302.14     22.31 o
   2   4   8     2038.22     2120.88     97.20 o
   3   4   8      189.70      182.32     30.96 o
   4   4   8      305.17      326.42     75.65 o
   5   4   8       30.62       40.56     19.94 o
   6   4   8      149.64      141.97     57.30 o
   7   4   8       51.25      174.52     99.82 o
  -7   5   8      137.07      315.92     95.53 o
  -6   5   8      236.42      384.05     98.66 o
  -5   5   8      346.89      262.66     50.52 o
  -4   5   8      195.06      301.86     41.38 o
  -3   5   8      122.20       81.78     22.70 o
  -2   5   8     2288.89     2566.58    101.64 o
  -1   5   8      136.87      150.72     13.27 o
   0   5   8       70.08      128.66     15.91 o
   1   5   8      157.85      154.08     15.65 o
   2   5   8     2308.07     2584.63    102.27 o
   3   5   8      112.45      108.14     19.97 o
   4   5   8      195.80      277.07     66.00 o
   5   5   8      349.67      298.21     66.47 o
   6   5   8      235.36      136.06     91.70 o
   7   5   8      135.70       97.73     79.86 o
  -6   6   8      458.18      363.18     80.11 o
  -5   6   8       22.19      104.78     56.29 o
  -4   6   8     1054.55     1348.27    102.50 o
  -3   6   8      206.44      209.49     27.29 o
  -2   6   8     2002.78     1995.31     75.38 o
  -1   6   8     1110.80     1199.01     65.53 o
   0   6   8      282.36      351.56     22.89 o
   1   6   8     1129.69     1161.58     89.76 o
   2   6   8     2000.18     2095.64     72.81 o
   3   6   8      208.64      177.81     27.57 o
   4   6   8     1084.44     1114.56    120.22 o
   5   6   8       21.81       46.86     20.71 o
   6   6   8      470.58      480.42    122.61 o
  -6   7   8      138.76      119.83     82.28 o
  -5   7   8      134.04      169.32     47.49 o
  -4   7   8      277.11      253.23    113.58 o
  -3   7   8      332.82      337.65     40.36 o
  -2   7   8      103.98      171.79     28.33 o
  -1   7   8      511.46      537.46     45.44 o
   0   7   8     1508.28     1472.08     34.45 o
   1   7   8      511.69      523.24     51.97 o
   2   7   8       96.11      125.37     19.25 o
   3   7   8      334.20      372.08     45.89 o
   4   7   8      278.61      196.31     45.93 o
   5   7   8      128.20      107.93     51.74 o
   6   7   8      138.20      319.32     97.27 o
  -6   8   8      124.62      181.16     73.76 o
  -5   8   8       94.88      139.27     38.75 o
  -4   8   8     3228.60     3325.71    150.96 o
  -3   8   8      150.69      171.51     27.65 o
  -2   8   8     2513.09     2387.87     92.43 o
  -1   8   8     1739.56     1877.41     83.65 o
   0   8   8     1072.19     1129.78     81.07 o
   1   8   8     1716.37     1807.32     96.84 o
   2   8   8     2532.55     2487.47    103.30 o
   3   8   8      159.78      177.16     29.82 o
   4   8   8     3191.75     3262.37    234.31 o
   5   8   8       96.55       91.06     44.30 o
   6   8   8      124.98      164.96     68.74 o
  -6   9   8        7.30       33.07     28.88 o
  -5   9   8      278.14      291.55     56.29 o
  -4   9   8      323.33      356.97     90.92 o
  -3   9   8     1114.04     1236.51     93.43 o
  -2   9   8      351.60      465.19     57.16 o
  -1   9   8      544.58      561.46     57.49 o
   0   9   8     1197.40     1557.92    107.19 o
   1   9   8      546.61      619.55     60.91 o
   2   9   8      365.25      455.46     49.03 o
   3   9   8     1130.03     1205.74     87.43 o
   4   9   8      344.90      297.54     56.63 o
   5   9   8      278.03      354.70    131.65 o
   6   9   8        5.76      167.20    177.12 o
  -6  10   8       37.24       35.69     31.06 o
  -5  10   8      252.26      255.24     50.34 o
  -4  10   8       41.06       76.35     33.46 o
  -3  10   8     2932.13     2998.83    198.28 o
  -2  10   8      231.24      291.02     45.15 o
  -1  10   8     1013.75      928.89    103.49 o
   0  10   8       23.61       64.42     13.32 o
   1  10   8     1025.60     1019.20     93.94 o
   2  10   8      232.51      215.60     35.67 o
   3  10   8     2959.75     2822.37    109.57 o
   4  10   8       40.22       47.05     46.25 o
   5  10   8      250.57      194.44     81.31 o
   6  10   8       36.83       15.64     85.70 o
  -6  11   8      122.16      104.66     39.95 o
  -5  11   8       84.98       64.72     27.11 o
  -4  11   8     1201.60     1264.55    123.50 o
  -3  11   8     1386.01     1512.10    108.56 o
  -2  11   8      515.24      646.05     72.40 o
  -1  11   8      518.62      535.31     58.70 o
   0  11   8      262.59      357.58     54.33 o
   1  11   8      514.16      594.96     59.35 o
   2  11   8      522.89      611.50     70.68 o
   3  11   8     1402.85     1479.16     85.01 o
   4  11   8     1206.89     1233.86    201.60 o
   5  11   8       89.52       59.38     44.21 o
   6  11   8      114.54      109.26    203.12 o
  -6  12   8       58.47       52.62     39.96 o
  -5  12   8      208.75      262.95     62.88 o
  -4  12   8      845.40     1020.11     97.93 o
  -3  12   8     1721.17     1814.12    151.35 o
  -2  12   8      947.40     1054.33    102.93 o
  -1  12   8      104.37      109.86     42.92 o
   0  12   8      319.54      313.45     46.50 o
   1  12   8      103.35       53.57     31.12 o
   2  12   8      969.65     1111.67     86.11 o
   3  12   8     1691.32     1599.07     92.50 o
   4  12   8      831.90      804.39    110.46 o
   5  12   8      193.34      171.69     77.76 o
   6  12   8       56.56      134.84     60.80 o
  -5  13   8      368.90      260.24     56.51 o
  -4  13   8      612.42      700.68     70.96 o
  -3  13   8      425.33      480.98     67.63 o
  -2  13   8     2203.45     2611.49    178.42 o
  -1  13   8      379.52      430.20     58.60 o
   0  13   8     4256.59     3905.27    137.39 o
   1  13   8      377.35      460.17     52.29 o
   2  13   8     2172.78     2223.68    120.63 o
   3  13   8      438.54      446.46     55.05 o
   4  13   8      613.26      641.83     92.16 o
   5  13   8      378.44      584.66    142.06 o
  -5  14   8        9.17       69.82     23.41 o
  -4  14   8      783.12      862.11     78.38 o
  -3  14   8       23.62       72.72     44.98 o
  -2  14   8     1308.04     1316.40    116.08 o
  -1  14   8      318.30      292.18     66.90 o
   0  14   8      815.73      812.35     84.11 o
   1  14   8      320.88      330.93     53.71 o
   2  14   8     1319.25     1264.87     94.96 o
   3  14   8       24.35       89.20     16.83 o
   4  14   8      790.39      634.17    124.76 o
   5  14   8        8.93       43.35     51.56 o
  -5  15   8       27.67       31.41     26.76 o
  -4  15   8       80.01      115.55     33.21 o
  -3  15   8     1050.87     1101.03    104.07 o
  -2  15   8      639.23      581.88     85.25 o
  -1  15   8      142.61      179.55     41.36 o
   0  15   8     1906.15     1833.73    137.74 o
   1  15   8      131.44      138.99     29.34 o
   2  15   8      632.12      612.92     70.11 o
   3  15   8     1035.11      943.99     79.20 o
   4  15   8       78.04       92.92     49.34 o
   5  15   8       29.37      109.99     70.22 o
  -4  16   8      617.65      561.84     80.64 o
  -3  16   8     1699.84     1618.53    166.86 o
  -2  16   8      173.34      165.19     45.34 o
  -1  16   8      556.37      502.63     74.49 o
   0  16   8       64.85       75.15     26.51 o
   1  16   8      568.32      623.09     62.83 o
   2  16   8      173.86      137.67     22.05 o
   3  16   8     1734.72     1561.93    112.55 o
   4  16   8      611.69      697.70    193.79 o
  -4  17   8        1.39       27.97     47.86 o
  -3  17   8       52.21      120.49     34.75 o
  -2  17   8       19.75       97.00     30.49 o
  -1  17   8      668.66      646.33     66.76 o
   0  17   8       59.14       69.26     37.55 o
   1  17   8      667.00      697.41     69.22 o
   2  17   8       18.92       84.39     27.74 o
   3  17   8       53.13      148.47     42.36 o
   4  17   8        1.30       -7.36     44.18 o
  -3  18   8      273.48      241.65     59.04 o
  -2  18   8      886.15      792.18    116.90 o
  -1  18   8      622.97      681.14     61.80 o
   0  18   8       81.53      117.92     34.42 o
   1  18   8      629.79      623.56     53.66 o
   2  18   8      887.56      892.92    105.15 o
   3  18   8      279.69      235.83     57.98 o
  -3  19   8      346.98      341.91     41.21 o
  -2  19   8       29.75       27.75     24.56 o
  -1  19   8      355.76      267.48     58.88 o
   0  19   8      937.86     1055.13    128.70 o
   1  19   8      346.89      358.37     61.99 o
   2  19   8       29.92       98.58     31.85 o
   3  19   8      345.55      301.57     88.59 o
  -2  20   8       58.14      110.76     32.26 o
  -1  20   8       71.31      127.47     37.33 o
   0  20   8      185.66      139.39     33.93 o
   1  20   8       72.52      114.00     30.60 o
   2  20   8       58.29       73.40     66.09 o
  -1  21   8       23.07       55.97     31.07 o
   0  21   8     3098.78     2598.77    253.61 o
   1  21   8       21.06       62.60     27.10 o
   1   0   9      982.34      977.15     85.67 o
   2   0   9      274.98      392.24     26.49 o
   3   0   9      345.00      455.77     40.80 o
   4   0   9     1349.43     1475.47    135.97 o
   5   0   9     1177.02     1217.49    151.09 o
   6   0   9       50.01       78.50     49.18 o
   7   0   9       78.01      203.62    114.25 o
  -6   1   9      109.18      168.33     56.99 o
  -5   1   9      144.52      152.02     44.06 o
  -4   1   9     1239.06     1272.78    102.28 o
  -3   1   9     1332.99     1455.11     75.77 o
  -2   1   9     1017.17     1030.21     63.22 o
  -1   1   9      879.37      894.35     49.26 o
   0   1   9     1248.97     1266.38     55.18 o
   1   1   9      905.67      929.70     58.00 o
   2   1   9      990.25     1087.69     76.49 o
   3   1   9     1371.91     1511.89    102.62 o
   4   1   9     1248.33     1193.60     86.21 o
   5   1   9      136.54       76.70     28.51 o
   6   1   9      110.35      216.06    179.81 o
   7   1   9       80.98      161.60    117.73 o
  -7   2   9       24.56      166.97     94.82 o
  -6   2   9      118.47      140.49     81.24 o
  -5   2   9      402.94      278.67     55.28 o
  -4   2   9     1741.11     1707.44     83.21 o
  -3   2   9      312.32      307.36     30.27 o
  -2   2   9     2591.34     2576.94     61.57 o
  -1   2   9     7920.96     7758.39     81.31 o
   0   2   9     4463.40     4152.92     76.00 o
   1   2   9     7950.02     7865.29     99.29 o
   2   2   9     2548.78     2652.34     39.60 o
   3   2   9      331.19      356.19     46.98 o
   4   2   9     1695.55     1744.70    112.12 o
   5   2   9      396.27      335.81     76.87 o
   6   2   9      118.29      140.80     55.14 o
   7   2   9       25.61      313.60    160.74 o
  -7   3   9       52.00      174.39    175.04 o
  -6   3   9       91.48      335.79    139.06 o
  -5   3   9      462.42      517.02     80.54 o
  -4   3   9      172.39      211.06     62.35 o
  -3   3   9     1868.58     1890.13     76.70 o
  -2   3   9     1049.70     1281.21     59.39 o
  -1   3   9      581.56      575.64     31.02 o
   0   3   9      539.20      614.20     39.27 o
   1   3   9      558.76      553.76     32.61 o
   2   3   9     1052.31     1233.95     81.48 o
   3   3   9     1876.16     2029.67    101.84 o
   4   3   9      182.93      238.22     51.82 o
   5   3   9      464.86      510.65     99.89 o
   6   3   9       94.72      188.18     72.55 o
   7   3   9       51.50      282.32    157.07 o
  -7   4   9      434.97      576.41    178.81 o
  -6   4   9       35.03      190.39    209.65 o
  -5   4   9      547.87      584.83     98.29 o
  -4   4   9      529.18      466.56     76.70 o
  -3   4   9      146.71      178.87     22.13 o
  -2   4   9     1716.64     1794.59     75.96 o
  -1   4   9       97.15      124.75     14.46 o
   0   4   9     1658.25     1652.00     63.37 o
   1   4   9       89.88      102.32     12.29 o
   2   4   9     1715.22     1760.56    122.39 o
   3   4   9      146.95      170.58     30.08 o
   4   4   9      533.24      528.66    127.22 o
   5   4   9      524.59      601.88    179.30 o
   6   4   9       39.29       50.64     40.24 o
   7   4   9      440.17      376.87     94.59 o
  -6   5   9       58.75      171.18    129.61 o
  -5   5   9      173.17      170.87     41.04 o
  -4   5   9      398.07      400.66     57.89 o
  -3   5   9      403.99      466.29     41.53 o
  -2   5   9     2969.99     3008.74    106.93 o
  -1   5   9      720.24      696.26     43.06 o
   0   5   9       37.38       69.58     16.68 o
   1   5   9      727.62      696.81     54.89 o
   2   5   9     2883.31     2874.64    100.12 o
   3   5   9      410.54      442.36     40.07 o
   4   5   9      408.79      451.93    106.05 o
   5   5   9      167.58      141.01     42.20 o
   6   5   9       60.14       54.19     43.98 o
  -6   6   9      363.35      474.55     88.04 o
  -5   6   9      464.46      463.99     62.91 o
  -4   6   9       70.95      105.89     27.84 o
  -3   6   9      107.44      124.88     20.70 o
  -2   6   9      226.91      253.38     25.68 o
  -1   6   9     2444.13     2437.96     53.77 o
   0   6   9      190.26      248.24     36.36 o
   1   6   9     2457.67     2371.77    109.54 o
   2   6   9      224.02      266.32     45.46 o
   3   6   9      113.84      114.45     17.39 o
   4   6   9       64.63       49.15     21.94 o
   5   6   9      462.49      404.60     59.69 o
   6   6   9      362.70      454.40    189.55 o
  -6   7   9      193.84      290.10     70.95 o
  -5   7   9      209.21      200.11     36.09 o
  -4   7   9      500.44      547.17     67.15 o
  -3   7   9      111.22       74.12     28.70 o
  -2   7   9     1573.18     1502.31    123.88 o
  -1   7   9      179.48      247.45     29.11 o
   0   7   9      187.81      152.40     19.89 o
   1   7   9      167.65      240.60     31.45 o
   2   7   9     1582.88     1719.65    108.95 o
   3   7   9      123.39      104.04     28.02 o
   4   7   9      508.68      500.55     71.55 o
   5   7   9      211.69      419.28    247.71 o
   6   7   9      188.84      219.39    110.37 o
  -6   8   9      546.50      384.19     83.07 o
  -5   8   9      571.20      513.52     57.08 o
  -4   8   9      845.15      958.91    120.73 o
  -3   8   9      622.73      619.69     98.87 o
  -2   8   9      115.48      156.06     38.55 o
  -1   8   9     1273.97     1353.09     93.48 o
   0   8   9     5089.66     4974.80    130.06 o
   1   8   9     1253.76     1342.00     93.41 o
   2   8   9      106.32      107.66     32.51 o
   3   8   9      620.26      646.55     74.37 o
   4   8   9      864.88      768.44     77.46 o
   5   8   9      581.20      611.78    168.99 o
   6   8   9      558.15      504.19    130.34 o
  -6   9   9      104.55      149.94     54.89 o
  -5   9   9       70.80       87.03     30.64 o
  -4   9   9      266.09      378.70     64.73 o
  -3   9   9      463.35      544.88     76.07 o
  -2   9   9      912.56      969.07     89.50 o
  -1   9   9      614.37      648.51     67.58 o
   0   9   9      803.47      902.79     86.81 o
   1   9   9      574.63      662.31     66.55 o
   2   9   9      923.51      860.58     84.63 o
   3   9   9      462.64      433.04     54.75 o
   4   9   9      262.39      193.67     45.38 o
   5   9   9       71.13       37.08     29.16 o
   6   9   9      100.43      115.21    161.84 o
  -6  10   9       49.82       96.97     36.95 o
  -5  10   9      418.51      315.73     63.52 o
  -4  10   9      938.34     1048.19    107.66 o
  -3  10   9      341.05      468.35     72.34 o
  -2  10   9      595.09      653.90     88.29 o
  -1  10   9      440.38      516.44     62.34 o
   0  10   9       58.06       99.48     29.12 o
   1  10   9      469.03      476.38     54.15 o
   2  10   9      593.48      633.46     68.68 o
   3  10   9      341.89      366.93     55.15 o
   4  10   9      934.17      756.14    126.34 o
   5  10   9      412.22      285.91    117.59 o
   6  10   9       51.51      131.26     52.60 o
  -6  11   9      106.45       80.43     31.80 o
  -5  11   9      171.67      158.48     46.24 o
  -4  11   9       35.55      147.61     33.45 o
  -3  11   9      788.89      785.14     94.11 o
  -2  11   9     1640.48     1671.74    101.19 o
  -1  11   9     2729.62     2237.35    127.55 o
   0  11   9      101.76      130.43     32.13 o
   1  11   9     2734.69     2539.60    139.43 o
   2  11   9     1624.92     1491.82     95.09 o
   3  11   9      782.46      768.58     77.01 o
   4  11   9       38.77      157.36     38.11 o
   5  11   9      172.42      285.03    118.64 o
   6  11   9      106.53      203.05     90.41 o
  -5  12   9      253.28      289.33     66.99 o
  -4  12   9       99.21       93.21     19.57 o
  -3  12   9       31.41       92.82     34.50 o
  -2  12   9     1558.79     1701.18    126.13 o
  -1  12   9      278.94      250.00     41.76 o
   0  12   9     2061.39     2112.92    122.46 o
   1  12   9      267.42      251.29     46.89 o
   2  12   9     1582.67     1378.80     95.23 o
   3  12   9       30.21       38.19     22.68 o
   4  12   9      105.24      100.01     26.56 o
   5  12   9      243.82      233.35     99.50 o
  -5  13   9       40.66       28.41     23.00 o
  -4  13   9      987.68      955.11     90.65 o
  -3  13   9      653.01      695.36     74.90 o
  -2  13   9     1065.24     1132.24    122.13 o
  -1  13   9     2354.30     2392.19    172.86 o
   0  13   9     1863.31     1889.82    117.86 o
   1  13   9     2363.74     2265.34    112.53 o
   2  13   9     1035.25      858.68     90.02 o
   3  13   9      645.53      597.33     72.04 o
   4  13   9      987.22      984.08    157.93 o
   5  13   9       42.04       74.66     46.38 o
  -5  14   9      427.48      483.99     70.83 o
  -4  14   9       59.75      144.53     41.59 o
  -3  14   9       53.57      103.07     30.39 o
  -2  14   9      163.72      204.86     42.51 o
  -1  14   9      167.74       98.28     37.69 o
   0  14   9      260.73      294.46     45.16 o
   1  14   9      174.27      162.92     37.57 o
   2  14   9      153.29      176.79     34.97 o
   3  14   9       50.66       68.11     41.31 o
   4  14   9       62.67       42.46     29.22 o
   5  14   9      426.88      463.62    127.84 o
  -5  15   9      315.38      299.26     55.93 o
  -4  15   9      851.55      825.29    105.86 o
  -3  15   9      272.15      202.38     43.21 o
  -2  15   9      951.17     1078.59    100.52 o
  -1  15   9      105.11      131.06     32.51 o
   0  15   9     1004.56     1015.40     75.66 o
   1  15   9      103.67      127.09     31.70 o
   2  15   9      959.60      864.73     82.43 o
   3  15   9      269.91      265.67     50.85 o
   4  15   9      844.74      835.90    201.79 o
   5  15   9      317.34      355.27     73.45 o
  -4  16   9        9.42       63.85     55.10 o
  -3  16   9      226.43      244.84     58.04 o
  -2  16   9       85.62      114.00     27.89 o
  -1  16   9      630.48      613.00     70.11 o
   0  16   9      266.91      312.63     49.97 o
   1  16   9      630.70      575.40     66.72 o
   2  16   9       84.08       58.01     18.23 o
   3  16   9      216.96      150.53     40.65 o
   4  16   9        9.98      -64.97     43.31 o
  -4  17   9      331.85      327.12     60.31 o
  -3  17   9      738.11      645.84     86.21 o
  -2  17   9      190.51      262.84     57.13 o
  -1  17   9      172.17      262.95     56.93 o
   0  17   9       44.02      119.86     46.76 o
   1  17   9      167.86      204.37     41.65 o
   2  17   9      196.52      201.65     44.77 o
   3  17   9      728.63      573.81     79.76 o
   4  17   9      323.15      426.95     84.96 o
  -3  18   9        0.23       83.97     48.75 o
  -2  18   9      129.91      118.11     51.33 o
  -1  18   9      155.11      107.00     31.91 o
   0  18   9       23.39       65.60     30.59 o
   1  18   9      152.12      148.79     38.02 o
   2  18   9      136.06      157.53     44.02 o
   3  18   9        0.20       65.37     29.93 o
  -3  19   9      799.83      805.57     78.38 o
  -2  19   9      181.49      235.59     60.64 o
  -1  19   9      293.61      225.60     54.39 o
   0  19   9       79.11       64.12     23.44 o
   1  19   9      302.15      317.01     56.71 o
   2  19   9      182.58      150.49     37.79 o
   3  19   9      802.84      723.97    149.08 o
  -2  20   9      135.82      148.41     72.74 o
  -1  20   9     1136.41     1071.29    151.13 o
   0  20   9        0.14      103.97     36.44 o
   1  20   9     1142.52      972.98    139.76 o
   2  20   9      130.71      161.56     43.35 o
  -1  21   9       51.11      101.59     40.04 o
   0  21   9       99.95      110.66     35.92 o
   1  21   9       54.63       91.93     38.94 o
   0   0  10      453.94      376.17     36.42 o
   1   0  10        0.45       43.40     22.24 o
   2   0  10      695.36      821.60     50.48 o
   3   0  10       55.21       77.53     29.97 o
   4   0  10      611.35      490.56     75.68 o
   5   0  10      130.61      141.36     49.26 o
   6   0  10       27.39      179.22    137.25 o
   7   0  10      145.05      341.51    212.59 o
  -7   1  10       19.19       60.91     67.00 o
  -6   1  10        2.45       65.13     59.10 o
  -5   1  10       35.39      138.47     46.44 o
  -4   1  10      483.98      497.94     62.72 o
  -3   1  10      972.03     1105.03     77.19 o
  -2   1  10      341.61      425.26     39.94 o
  -1   1  10     1453.48     1500.16     68.52 o
   0   1  10     6228.44     6393.59     70.47 o
   1   1  10     1438.01     1442.64     73.81 o
   2   1  10      322.70      404.98     40.11 o
   3   1  10      963.80     1150.66    107.40 o
   4   1  10      481.13      462.66     59.74 o
   5   1  10       38.17       61.66     29.07 o
   6   1  10        3.00      254.82    106.03 o
   7   1  10       17.75      172.08    105.90 o
  -7   2  10       33.74      115.09     90.35 o
  -6   2  10      186.43      394.79     92.78 o
  -5   2  10      899.21      790.43    129.55 o
  -4   2  10      949.57      939.86     89.31 o
  -3   2  10       21.22       53.77     17.76 o
  -2   2  10       90.70      120.13     16.53 o
  -1   2  10     1230.58     1434.22     68.26 o
   0   2  10     2474.70     2188.85     43.58 o
   1   2  10     1176.11     1212.79     71.21 o
   2   2  10       86.62      114.73     14.86 o
   3   2  10       22.55       43.25     46.84 o
   4   2  10      945.39      812.85    105.47 o
   5   2  10      883.51      661.12    112.62 o
   6   2  10      188.10      288.97    187.10 o
   7   2  10       37.35       23.80     83.15 o
  -7   3  10       91.85      214.60    104.67 o
  -6   3  10       96.97       63.93    130.02 o
  -5   3  10       92.58      112.07     45.17 o
  -4   3  10       73.27       73.37     28.88 o
  -3   3  10      980.60      961.89     74.45 o
  -2   3  10      812.68      888.84     46.39 o
  -1   3  10     1454.80     1486.67     59.97 o
   0   3  10       47.73       63.58     12.61 o
   1   3  10     1438.76     1466.06     47.58 o
   2   3  10      782.57      874.02     66.43 o
   3   3  10      982.22     1113.11    104.61 o
   4   3  10       76.56       78.38     54.35 o
   5   3  10       87.18      136.20     39.79 o
   6   3  10       92.04      176.96     60.14 o
   7   3  10       92.41      278.16     92.00 o
  -6   4  10       15.87      204.98     97.82 o
  -5   4  10      603.58      501.72     81.34 o
  -4   4  10      503.48      411.09     79.70 o
  -3   4  10      327.43      350.22     31.46 o
  -2   4  10      311.85      307.11     27.22 o
  -1   4  10      982.22      990.35     59.89 o
   0   4  10       48.12       45.83     16.21 o
   1   4  10      939.05      978.75     63.27 o
   2   4  10      310.43      395.68     56.67 o
   3   4  10      326.66      378.32     45.12 o
   4   4  10      491.98      513.17     68.69 o
   5   4  10      598.24      665.95    122.90 o
   6   4  10       17.86      173.63    164.19 o
  -6   5  10      179.31      224.10     88.49 o
  -5   5  10       45.92       96.44     39.00 o
  -4   5  10      102.97      102.18     18.85 o
  -3   5  10     1520.38     1502.14     92.16 o
  -2   5  10      758.55      833.64     55.66 o
  -1   5  10     3372.09     3604.73     60.84 o
   0   5  10     1951.63     1861.38     70.06 o
   1   5  10     3288.43     3612.33    113.26 o
   2   5  10      766.22      808.51     75.97 o
   3   5  10     1466.08     1456.43     70.92 o
   4   5  10      103.20       45.26     27.69 o
   5   5  10       48.41      165.78     48.10 o
   6   5  10      181.59       98.15     55.65 o
  -6   6  10       88.09      177.22     74.15 o
  -5   6  10      557.63      578.09     70.59 o
  -4   6  10     1130.29     1171.74     77.60 o
  -3   6  10     1208.75     1274.08     98.55 o
  -2   6  10      507.89      660.25     69.06 o
  -1   6  10     4527.70     4273.99    106.88 o
   0   6  10      930.83     1002.07     66.52 o
   1   6  10     4507.36     4497.63    141.73 o
   2   6  10      492.61      710.45     81.46 o
   3   6  10     1207.98     1180.11    104.08 o
   4   6  10     1137.51     1074.99    134.78 o
   5   6  10      574.46      543.48     85.50 o
   6   6  10       79.50      121.32     68.35 o
  -6   7  10      117.72       69.74     74.82 o
  -5   7  10        1.15       53.90     37.90 o
  -4   7  10       66.95      123.52     41.17 o
  -3   7  10      590.05      539.76     62.56 o
  -2   7  10      416.81      432.39     57.38 o
  -1   7  10     1673.78     1643.54     98.99 o
   0   7  10       12.57       58.37     32.45 o
   1   7  10     1642.37     1751.01     91.02 o
   2   7  10      412.35      429.39     51.14 o
   3   7  10      602.77      525.39     74.18 o
   4   7  10       62.38       72.92     24.01 o
   5   7  10        1.30       66.75     98.14 o
   6   7  10      119.77      191.10     71.05 o
  -6   8  10       72.85      129.60     41.20 o
  -5   8  10      164.74      130.44     28.29 o
  -4   8  10      534.86      498.58     72.71 o
  -3   8  10      513.68      507.22     55.83 o
  -2   8  10      425.39      431.10     52.76 o
  -1   8  10      142.97      147.31     22.38 o
   0   8  10     1527.36     1534.88     91.74 o
   1   8  10      142.20      177.01     28.96 o
   2   8  10      424.24      402.15     49.42 o
   3   8  10      500.76      610.44     84.82 o
   4   8  10      535.15      504.97    114.07 o
   5   8  10      151.00      198.41     71.71 o
   6   8  10       68.05      144.99    113.48 o
  -6   9  10       36.69      100.60     37.17 o
  -5   9  10       34.31       48.89     52.54 o
  -4   9  10      160.71      167.92     43.32 o
  -3   9  10      882.70      918.87     92.30 o
  -2   9  10      567.11      534.73     61.36 o
  -1   9  10     3206.39     3190.61    129.10 o
   0   9  10     4237.12     4259.49    155.65 o
   1   9  10     3221.48     3207.49    136.89 o
   2   9  10      586.39      574.83     71.79 o
   3   9  10      910.18      994.80     92.96 o
   4   9  10      152.16      103.45     33.50 o
   5   9  10       34.41      -18.23     43.53 o
   6   9  10       38.34      131.23     79.94 o
  -6  10  10      165.17      204.71     54.92 o
  -5  10  10      362.32      436.82     55.84 o
  -4  10  10      674.48      680.51     72.14 o
  -3  10  10      188.29      153.72     36.66 o
  -2  10  10      922.03     1040.58    102.47 o
  -1  10  10      174.89      222.03     35.58 o
   0  10  10        6.61       69.26     34.69 o
   1  10  10      174.67      181.65     39.63 o
   2  10  10      923.68      864.33    108.21 o
   3  10  10      187.75      205.31     39.58 o
   4  10  10      684.85      681.98    105.91 o
   5  10  10      358.69      447.17     84.24 o
   6  10  10      170.77      148.62     60.35 o
  -6  11  10      143.33      148.73     48.05 o
  -5  11  10       37.35       38.80     29.65 o
  -4  11  10      322.90      364.09     59.55 o
  -3  11  10      215.81      301.57     48.81 o
  -2  11  10      857.37      950.60     79.76 o
  -1  11  10      793.10      810.90    101.39 o
   0  11  10     1125.64     1099.24     99.73 o
   1  11  10      783.07      834.09     96.57 o
   2  11  10      845.65      835.25    108.84 o
   3  11  10      223.27      212.50     51.88 o
   4  11  10      315.60      319.04     72.87 o
   5  11  10       41.61      110.95     71.92 o
   6  11  10      146.08      136.39     59.59 o
  -5  12  10       13.08       32.33     33.53 o
  -4  12  10      735.38      727.89     68.87 o
  -3  12  10      240.07      258.33     56.02 o
  -2  12  10      208.45      176.67     55.27 o
  -1  12  10      562.56      522.54     62.07 o
   0  12  10      149.08      149.58     28.49 o
   1  12  10      572.22      569.81     66.86 o
   2  12  10      205.39      268.75     45.70 o
   3  12  10      245.88      198.60     44.71 o
   4  12  10      732.90      777.82    111.57 o
   5  12  10       11.35       30.57     33.28 o
  -5  13  10      641.54      554.14     99.27 o
  -4  13  10      447.23      431.57     73.76 o
  -3  13  10      165.84      255.85     77.98 o
  -2  13  10     2074.44     1961.79    153.59 o
  -1  13  10     1854.02     1766.77    135.05 o
   0  13  10     1422.37     1439.43     96.01 o
   1  13  10     1851.14     1928.46    117.99 o
   2  13  10     2135.30     1959.27    135.26 o
   3  13  10      168.36      287.49     58.50 o
   4  13  10      469.14      461.41     72.80 o
   5  13  10      650.32      619.83    148.90 o
  -5  14  10      116.37      143.85     38.55 o
  -4  14  10       86.40      101.02     32.27 o
  -3  14  10       95.94       88.10     50.74 o
  -2  14  10      114.72      112.78     36.90 o
  -1  14  10      125.54      129.38     39.97 o
   0  14  10      876.54      865.27     92.15 o
   1  14  10      121.17      155.79     37.04 o
   2  14  10      115.36      111.15     72.79 o
   3  14  10      103.18      154.14     36.14 o
   4  14  10       81.91      151.47     57.69 o
   5  14  10      115.76       48.28     32.05 o
  -5  15  10       96.10      139.80     45.41 o
  -4  15  10      289.99      160.00     53.02 o
  -3  15  10      133.72      170.28     40.64 o
  -2  15  10      521.66      632.23     59.71 o
  -1  15  10       79.01      170.14     44.11 o
   0  15  10      365.57      422.25     56.66 o
   1  15  10       80.68       87.49     21.87 o
   2  15  10      519.95      656.49     71.78 o
   3  15  10      136.14       94.80     36.90 o
   4  15  10      293.34      323.29    123.12 o
   5  15  10       96.98       89.41     63.62 o
  -4  16  10      232.55      260.21     70.63 o
  -3  16  10      198.26      296.83     64.49 o
  -2  16  10       88.06      185.71     52.32 o
  -1  16  10       93.69      137.22     29.75 o
   0  16  10     1632.76     1647.03    131.87 o
   1  16  10       97.98      158.31     31.26 o
   2  16  10       93.75      115.31     30.88 o
   3  16  10      197.97      192.74     49.49 o
   4  16  10      229.83      345.40     98.49 o
  -4  17  10       28.50      102.82     34.31 o
  -3  17  10      404.35      418.72     96.36 o
  -2  17  10      125.41      124.71     47.39 o
  -1  17  10      313.85      425.61     80.98 o
   0  17  10      500.35      571.61     47.27 o
   1  17  10      311.88      344.83     60.75 o
   2  17  10      135.29      188.19     49.74 o
   3  17  10      400.93      420.89     60.88 o
   4  17  10       28.94       69.46     48.01 o
  -3  18  10       60.51       61.78     43.66 o
  -2  18  10      450.05      478.51     80.53 o
  -1  18  10      839.75      846.34     65.31 o
   0  18  10       10.23       50.66     40.87 o
   1  18  10      827.58      889.37     77.08 o
   2  18  10      451.01      615.41     78.10 o
   3  18  10       56.52      116.49     33.72 o
  -3  19  10       61.80       56.52     28.66 o
  -2  19  10      330.57      327.89     80.23 o
  -1  19  10      363.92      435.98     71.90 o
   0  19  10      779.01      774.56    100.50 o
   1  19  10      363.06      378.34     56.81 o
   2  19  10      332.34      331.61     59.15 o
   3  19  10       59.35       69.26     60.92 o
  -2  20  10      325.96      386.34     50.72 o
  -1  20  10      215.54      269.00     60.19 o
   0  20  10     1255.74     1127.76    186.81 o
   1  20  10      214.17      211.14     48.33 o
   2  20  10      321.62      320.32     47.14 o
  -1  21  10      522.71      463.22     75.83 o
   0  21  10       12.24       77.93     65.76 o
   1  21  10      528.56      443.60     69.76 o
   1   0  11       57.13       48.37     15.08 o
   2   0  11      150.78       88.16     18.41 o
   3   0  11        4.24       49.73     10.88 o
   4   0  11      314.55      303.72     54.86 o
   5   0  11       45.28       59.89     23.33 o
   6   0  11      267.51      273.66    131.53 o
   7   0  11      418.84      260.79    136.07 o
  -7   1  11       42.46      106.55    100.20 o
  -6   1  11       57.20      306.92    127.33 o
  -5   1  11      722.16      551.17     92.17 o
  -4   1  11      391.42      436.80     58.91 o
  -3   1  11      199.76      190.30     23.18 o
  -2   1  11       86.34      110.77     24.16 o
  -1   1  11     4328.65     4129.22     48.28 o
   0   1  11     1377.19     1277.44     66.35 o
   1   1  11     4311.21     4115.09     60.05 o
   2   1  11       84.55      112.25     25.99 o
   3   1  11      202.98      163.48     25.85 o
   4   1  11      379.13      436.70     71.99 o
   5   1  11      717.69      714.34     95.16 o
   6   1  11       61.41      165.76    124.38 o
  -7   2  11      147.67      123.17    158.35 o
  -6   2  11      217.67      475.76    134.24 o
  -5   2  11      212.26      197.38     45.91 o
  -4   2  11      342.69      286.36     40.12 o
  -3   2  11      148.38      176.74     21.98 o
  -2   2  11       79.36      112.82     14.55 o
  -1   2  11      200.51      197.46     14.54 o
   0   2  11     4360.67     4589.17     60.88 o
   1   2  11      196.79      211.37     20.66 o
   2   2  11       75.97      105.79     17.21 o
   3   2  11      138.06      103.46     20.01 o
   4   2  11      347.64      287.44     41.69 o
   5   2  11      208.77      187.88     48.71 o
   6   2  11      221.76      422.20    152.56 o
   7   2  11      147.71      199.61    101.51 o
  -6   3  11      267.41      535.37    219.76 o
  -5   3  11       59.57       71.81     51.86 o
  -4   3  11      293.41      341.49     55.32 o
  -3   3  11      250.97      253.87     29.90 o
  -2   3  11      286.82      369.68     39.92 o
  -1   3  11     1457.70     1512.85     63.00 o
   0   3  11     6829.37     6270.23     79.57 o
   1   3  11     1450.74     1533.61     59.31 o
   2   3  11      267.11      327.03     39.72 o
   3   3  11      250.67      314.59     61.46 o
   4   3  11      298.40      309.89     59.28 o
   5   3  11       62.92       24.79     24.92 o
   6   3  11      269.36      601.93    139.72 o
  -6   4  11       32.32       13.66     62.05 o
  -5   4  11      590.63      507.21     80.67 o
  -4   4  11      336.81      360.06     54.74 o
  -3   4  11      586.07      598.95     48.94 o
  -2   4  11     1325.21     1484.43     94.78 o
  -1   4  11     4479.99     4849.90     76.10 o
   0   4  11      520.16      542.68     39.22 o
   1   4  11     4496.86     4736.00     70.90 o
   2   4  11     1291.60     1447.34    127.20 o
   3   4  11      586.50      623.65     63.03 o
   4   4  11      329.09      299.85     68.86 o
   5   4  11      598.81      495.19     89.47 o
   6   4  11       32.24      448.19    151.25 o
  -6   5  11      122.07      180.13     55.62 o
  -5   5  11      210.40      186.97     35.35 o
  -4   5  11      440.36      414.89     45.28 o
  -3   5  11       69.41       65.05     13.24 o
  -2   5  11      173.11      189.19     21.80 o
  -1   5  11     2260.20     2239.71     75.44 o
   0   5  11     3955.31     3750.13     75.68 o
   1   5  11     2220.91     2215.96     70.71 o
   2   5  11      159.25      221.04     31.27 o
   3   5  11       74.52      131.47     27.69 o
   4   5  11      430.84      394.20     85.37 o
   5   5  11      206.15      323.86     68.79 o
   6   5  11      122.81      107.10     53.31 o
  -6   6  11       24.46       51.54     62.21 o
  -5   6  11      539.47      534.80     60.99 o
  -4   6  11       79.25      129.36     33.16 o
  -3   6  11     1844.83     1814.00    105.65 o
  -2   6  11      583.36      575.20     51.74 o
  -1   6  11     4593.58     4534.31    108.68 o
   0   6  11     8314.05     8239.67    370.21 o
   1   6  11     4575.90     4721.93    146.07 o
   2   6  11      594.00      682.93     78.00 o
   3   6  11     1831.08     1916.12    138.90 o
   4   6  11       85.14       54.11     22.87 o
   5   6  11      526.00      550.61    135.14 o
   6   6  11       25.33       74.76     36.87 o
  -6   7  11      712.01      594.25    146.35 o
  -5   7  11      259.71      162.65     63.29 o
  -4   7  11      523.67      576.16     68.65 o
  -3   7  11       13.70       36.06     14.87 o
  -2   7  11      711.33      643.36     63.51 o
  -1   7  11     2119.21     2080.18     74.69 o
   0   7  11       93.20       77.48     34.30 o
   1   7  11     2120.00     2235.77     93.77 o
   2   7  11      711.80      810.50     94.24 o
   3   7  11       13.73       46.11     18.91 o
   4   7  11      513.99      527.57     76.20 o
   5   7  11      269.87      322.96     67.84 o
   6   7  11      712.28      741.16    353.20 o
  -6   8  11       35.16       73.09     76.52 o
  -5   8  11      211.58      239.69     50.45 o
  -4   8  11     1009.22     1037.70    110.21 o
  -3   8  11     1644.93     1415.07    121.40 o
  -2   8  11     1167.37     1575.72    125.07 o
  -1   8  11     1367.71     1406.44     91.83 o
   0   8  11       21.98       32.51     25.98 o
   1   8  11     1337.14     1349.07     76.63 o
   2   8  11     1154.17     1371.18    119.99 o
   3   8  11     1630.90     1718.43    106.08 o
   4   8  11      986.11      965.70     90.80 o
   5   8  11      204.22      234.03     92.48 o
   6   8  11       34.34       35.12     27.55 o
  -6   9  11      466.34      445.17     76.45 o
  -5   9  11       54.48       87.52     34.99 o
  -4   9  11       58.64      110.81     51.29 o
  -3   9  11      212.10      241.20     54.61 o
  -2   9  11      947.35     1024.12     88.28 o
  -1   9  11      640.13      648.55     61.36 o
   0   9  11       73.52       70.34     20.91 o
   1   9  11      645.01      617.25     64.41 o
   2   9  11      932.39      951.71    103.90 o
   3   9  11      206.93      250.50     43.35 o
   4   9  11       52.60      113.03     31.29 o
   5   9  11       47.60      161.79     88.74 o
   6   9  11      483.91      249.54    106.98 o
  -6  10  11       55.60      129.42     53.73 o
  -5  10  11      129.07      118.95     49.24 o
  -4  10  11      117.65      199.34     47.94 o
  -3  10  11       56.04       85.68     29.32 o
  -2  10  11     1177.14     1343.18    131.24 o
  -1  10  11      274.38      315.65     40.66 o
   0  10  11     1759.55     1930.82    135.32 o
   1  10  11      264.68      282.00     41.59 o
   2  10  11     1157.48     1200.85    107.44 o
   3  10  11       59.53       76.04     35.57 o
   4  10  11      122.02      146.74     54.41 o
   5  10  11      129.52      225.93     93.57 o
   6  10  11       58.94       84.01    111.03 o
  -6  11  11       69.94      115.00     42.35 o
  -5  11  11       21.51       51.80     28.16 o
  -4  11  11      620.82      683.02     74.55 o
  -3  11  11      670.34      645.55     88.81 o
  -2  11  11       58.62       26.73     26.93 o
  -1  11  11      533.99      523.66     66.78 o
   0  11  11        1.38       10.11     42.67 o
   1  11  11      535.16      585.38     69.46 o
   2  11  11       60.36      100.39     20.98 o
   3  11  11      670.18      597.93     80.19 o
   4  11  11      618.07      697.33     85.32 o
   5  11  11       21.99      129.64     65.53 o
   6  11  11       66.18       69.41     70.89 o
  -5  12  11      123.41      162.45     48.73 o
  -4  12  11      481.66      470.71     62.80 o
  -3  12  11      616.65      692.78    114.15 o
  -2  12  11      378.58      359.18     50.40 o
  -1  12  11     3646.74     3365.91    128.10 o
   0  12  11       14.17       48.86     37.89 o
   1  12  11     3607.69     3516.38    159.70 o
   2  12  11      368.46      368.69     45.46 o
   3  12  11      634.40      605.56     75.21 o
   4  12  11      465.19      539.43     74.54 o
   5  12  11      131.31      321.62    115.96 o
  -5  13  11      204.96      145.62     76.96 o
  -4  13  11       53.01      157.16     44.58 o
  -3  13  11      122.23       76.12     26.52 o
  -2  13  11       76.65       85.57     31.37 o
  -1  13  11      348.16      305.74     49.94 o
   0  13  11       12.91       94.44     22.28 o
   1  13  11      361.37      384.33     49.46 o
   2  13  11       75.29      111.98     28.87 o
   3  13  11      127.33      128.52     30.77 o
   4  13  11       60.92      134.32     74.10 o
   5  13  11      197.51       63.80     46.19 o
  -5  14  11      404.72      334.04     76.52 o
  -4  14  11      123.96      113.14     31.89 o
  -3  14  11     1010.76      970.09     98.24 o
  -2  14  11      851.96      765.03     85.14 o
  -1  14  11     2887.87     2865.81    144.92 o
   0  14  11     4541.17     4299.98    156.83 o
   1  14  11     2907.55     2857.85    144.04 o
   2  14  11      871.14      916.19     90.82 o
   3  14  11      983.86      955.66     94.85 o
   4  14  11      128.72      158.27     56.84 o
   5  14  11      388.78      531.96    102.73 o
  -4  15  11      246.80      365.81     57.20 o
  -3  15  11      779.39      834.24     83.92 o
  -2  15  11      591.35      525.85     60.86 o
  -1  15  11      700.90      562.92     80.05 o
   0  15  11      309.46      356.03     53.98 o
   1  15  11      712.58      744.42     64.17 o
   2  15  11      604.03      505.65     61.09 o
   3  15  11      792.00      727.48     62.04 o
   4  15  11      254.37      141.21    100.02 o
  -4  16  11      681.35      682.39     98.73 o
  -3  16  11       19.98      149.40     43.46 o
  -2  16  11      387.93      428.63     80.46 o
  -1  16  11       65.02       96.71     33.52 o
   0  16  11      901.19      822.50     77.44 o
   1  16  11       63.90       97.55     18.21 o
   2  16  11      403.75      545.81     71.07 o
   3  16  11       19.38      118.71     38.69 o
   4  16  11      660.80      759.89    188.92 o
  -4  17  11       71.04       79.80     37.29 o
  -3  17  11      132.17       68.68     54.96 o
  -2  17  11      379.96      516.65     88.44 o
  -1  17  11      241.57      231.38     85.26 o
   0  17  11     2751.90     2708.48    251.27 o
   1  17  11      239.87      303.49     51.03 o
   2  17  11      367.00      420.88     59.60 o
   3  17  11      136.38      113.68     32.22 o
   4  17  11       67.62      101.78     69.97 o
  -3  18  11       97.34      135.07     43.98 o
  -2  18  11      296.98      314.14     60.35 o
  -1  18  11       79.90      108.03     32.63 o
   0  18  11      364.74      458.97     62.30 o
   1  18  11       74.48      172.42     42.77 o
   2  18  11      298.08      351.29     70.00 o
   3  18  11       90.22      145.37     40.34 o
  -3  19  11      105.80      159.87     40.64 o
  -2  19  11      317.89      358.63     69.17 o
  -1  19  11      726.28      790.15    115.48 o
   0  19  11      447.10      307.39     54.88 o
   1  19  11      708.39      613.93     77.22 o
   2  19  11      319.62      312.27    120.46 o
   3  19  11      104.82       99.62     43.36 o
  -2  20  11        4.82       38.88     31.96 o
  -1  20  11     1093.32     1054.71    131.30 o
   0  20  11       16.25       82.54     50.18 o
   1  20  11     1090.58      998.71    117.16 o
   2  20  11        3.77      103.58     29.51 o
   0  21  11      126.42       81.21     36.03 o
   0   0  12      181.33      193.12     25.75 o
   1   0  12      413.65      442.36     31.40 o
   2   0  12     1391.52     1538.03    101.21 o
   3   0  12      680.41      678.92     66.04 o
   4   0  12      989.20      988.40     98.98 o
   5   0  12       75.59      106.52     45.92 o
   6   0  12      267.73      366.01    219.38 o
  -6   1  12      118.70      322.26    148.96 o
  -5   1  12     1210.93     1070.87    139.48 o
  -4   1  12     1309.20     1237.80     82.13 o
  -3   1  12      674.96      632.77     50.00 o
  -2   1  12      694.32      924.21     58.51 o
  -1   1  12     1816.79     1874.90     64.11 o
   0   1  12     1130.61     1416.62     86.45 o
   1   1  12     1836.21     1845.90     67.30 o
   2   1  12      702.32      857.47     53.87 o
   3   1  12      672.13      686.04     86.17 o
   4   1  12     1319.55     1225.63    104.43 o
   5   1  12     1210.32      891.32    126.14 o
   6   1  12      114.81      226.02     98.33 o
  -6   2  12       87.80      338.65    142.42 o
  -5   2  12      702.69      679.57    133.07 o
  -4   2  12     1161.68     1013.89    110.37 o
  -3   2  12      283.57      239.96     27.07 o
  -2   2  12      956.35     1043.89     76.53 o
  -1   2  12     6494.71     6614.93    126.97 o
   0   2  12     8882.65     9255.95    166.40 o
   1   2  12     6473.86     6269.57    113.93 o
   2   2  12      979.52      963.63     63.29 o
   3   2  12      283.74      267.82     44.74 o
   4   2  12     1183.35     1115.33     98.80 o
   5   2  12      685.78      680.77    116.24 o
   6   2  12       85.56      467.06    155.14 o
  -6   3  12      125.97      427.83    227.31 o
  -5   3  12      458.10      353.18     77.10 o
  -4   3  12     1118.99     1086.55     91.85 o
  -3   3  12      740.37      783.84     78.66 o
  -2   3  12     1593.45     1806.02    119.81 o
  -1   3  12     1609.15     1678.10     30.28 o
   0   3  12      756.78      753.74     49.17 o
   1   3  12     1617.48     1691.74    108.11 o
   2   3  12     1624.97     1730.18    108.16 o
   3   3  12      745.28      848.81     76.54 o
   4   3  12     1100.04     1119.78     63.87 o
   5   3  12      458.07      470.83     83.27 o
   6   3  12      128.13      278.09    121.54 o
  -6   4  12      181.24      404.35    185.23 o
  -5   4  12      923.51     1028.58    134.95 o
  -4   4  12     1459.65     1400.35    128.12 o
  -3   4  12      834.56      794.65     65.77 o
  -2   4  12     1253.56     1367.08     84.51 o
  -1   4  12     1218.62     1350.63     58.88 o
   0   4  12     3380.36     3221.63     85.39 o
   1   4  12     1228.80     1460.03     71.76 o
   2   4  12     1213.86     1350.59    121.29 o
   3   4  12      846.75      872.87     80.47 o
   4   4  12     1470.20     1337.17     61.11 o
   5   4  12      906.15      848.81    212.50 o
   6   4  12      182.80      302.60    168.70 o
  -6   5  12      187.76      261.35     89.20 o
  -5   5  12      380.48      400.97     70.48 o
  -4   5  12      183.43      225.98     35.33 o
  -3   5  12     2480.64     2299.17    107.40 o
  -2   5  12      196.45      210.49     28.76 o
  -1   5  12      954.73      895.90     53.88 o
   0   5  12        4.57       35.58     21.56 o
   1   5  12      924.79      930.04     87.51 o
   2   5  12      194.72      235.95     37.10 o
   3   5  12     2468.53     2512.67    156.94 o
   4   5  12      180.58      180.94     60.66 o
   5   5  12      379.65      403.79     88.69 o
   6   5  12      185.61      149.93    106.06 o
  -6   6  12      452.68      636.03    461.54 o
  -5   6  12     1070.12     1082.22    134.64 o
  -4   6  12     2229.68     2236.41    161.52 o
  -3   6  12        1.07       63.48     51.17 o
  -2   6  12      538.03      436.73     63.34 o
  -1   6  12      594.22      616.67     45.16 o
   0   6  12     6646.55     6503.74    203.13 o
   1   6  12      573.70      591.64     58.67 o
   2   6  12      534.57      636.91     78.62 o
   3   6  12        0.79       -1.31     24.27 o
   4   6  12     2210.16     2018.28    145.82 o
   5   6  12     1077.83      820.47    117.07 o
   6   6  12      440.70      704.44    230.12 o
  -6   7  12     1083.14      826.54    141.54 o
  -5   7  12      126.53      169.49     43.38 o
  -4   7  12      518.53      501.56     61.27 o
  -3   7  12       70.75       89.94     23.42 o
  -2   7  12      671.31      661.03     76.86 o
  -1   7  12       23.80       44.80     16.24 o
   0   7  12      331.31      421.75     42.77 o
   1   7  12       20.25       45.80     17.50 o
   2   7  12      655.74      620.25     71.48 o
   3   7  12       79.54       52.95     22.57 o
   4   7  12      523.29      475.53     82.11 o
   5   7  12      124.37      170.12     97.85 o
   6   7  12     1079.38     1208.75    419.83 o
  -6   8  12      102.85       28.03     58.84 o
  -5   8  12      340.10      346.18     69.74 o
  -4   8  12      310.03      187.49     46.43 o
  -3   8  12       18.15       61.30     30.56 o
  -2   8  12      233.45      238.14     41.56 o
  -1   8  12      628.36      571.24     59.42 o
   0   8  12      731.18      796.18     82.74 o
   1   8  12      616.06      620.34     72.73 o
   2   8  12      231.15      241.78     40.75 o
   3   8  12       17.26      100.87     23.63 o
   4   8  12      307.35      275.98     55.16 o
   5   8  12      336.95      402.17     97.30 o
   6   8  12      101.16       82.67    100.76 o
  -6   9  12      405.27      460.27    109.02 o
  -5   9  12       70.74       88.05     33.74 o
  -4   9  12      138.64      180.13     40.03 o
  -3   9  12      610.99      635.29     87.71 o
  -2   9  12     1094.51     1210.87    102.41 o
  -1   9  12       19.39       56.62     20.26 o
   0   9  12     1574.48     1639.74    107.26 o
   1   9  12       15.90       68.93     17.64 o
   2   9  12     1099.33     1065.54    127.09 o
   3   9  12      615.51      629.87     85.56 o
   4   9  12      143.03      148.41    119.54 o
   5   9  12       69.51       -0.33     38.03 o
   6   9  12      409.93      751.23    381.58 o
  -6  10  12      210.50      218.30     66.43 o
  -5  10  12      454.43      493.39     80.33 o
  -4  10  12      334.44      300.45     75.06 o
  -3  10  12      803.39      812.34    129.57 o
  -2  10  12      410.89      517.61     70.37 o
  -1  10  12     1319.86     1516.60    114.96 o
   0  10  12      640.10      636.74     70.11 o
   1  10  12     1328.99     1507.10    118.04 o
   2  10  12      406.72      341.10     52.44 o
   3  10  12      799.64      851.79     92.58 o
   4  10  12      338.05      407.07     81.32 o
   5  10  12      455.65      529.80    109.05 o
   6  10  12      210.32      558.75    160.44 o
  -5  11  12      109.24      156.97     56.70 o
  -4  11  12       32.50       96.26     50.54 o
  -3  11  12      249.69      325.05     62.11 o
  -2  11  12      364.68      472.37     66.67 o
  -1  11  12     1311.94     1362.74    105.30 o
   0  11  12     1412.16     1595.61    117.79 o
   1  11  12     1333.85     1410.66     74.76 o
   2  11  12      372.70      396.11     47.84 o
   3  11  12      254.46      209.04     44.12 o
   4  11  12       32.81      141.23     39.07 o
   5  11  12      111.51       98.19     60.56 o
  -5  12  12      829.97      771.25    112.85 o
  -4  12  12      242.81      220.32     61.67 o
  -3  12  12      431.33      495.93     77.87 o
  -2  12  12     1242.12     1214.60    139.62 o
  -1  12  12     4521.50     4228.85    147.52 o
   0  12  12     2475.58     2447.72    117.71 o
   1  12  12     4499.49     4388.97    142.83 o
   2  12  12     1233.79     1078.59     97.83 o
   3  12  12      436.49      385.03     51.99 o
   4  12  12      245.49      324.65     83.78 o
   5  12  12      846.22      585.92    134.37 o
  -5  13  12      134.09      137.72     41.02 o
  -4  13  12        3.80       15.80     58.94 o
  -3  13  12      241.31      287.42     67.96 o
  -2  13  12       57.12      148.32     44.93 o
  -1  13  12      962.40      897.48    110.62 o
   0  13  12       67.67       69.84     25.35 o
   1  13  12      999.80     1022.65    112.54 o
   2  13  12       53.31       66.24     27.68 o
   3  13  12      236.32      178.95     37.42 o
   4  13  12        3.80       10.57     58.43 o
   5  13  12      129.66      196.38     93.37 o
  -5  14  12      272.59      280.16     55.72 o
  -4  14  12      556.48      620.34     82.81 o
  -3  14  12      285.11      294.33     63.45 o
  -2  14  12      129.71      134.48     36.47 o
  -1  14  12      873.66      973.20     85.15 o
   0  14  12        0.16       34.95     44.83 o
   1  14  12      846.92      925.12     70.41 o
   2  14  12      130.18      156.50     36.74 o
   3  14  12      292.59      349.92     62.21 o
   4  14  12      561.61      581.69    222.26 o
   5  14  12      268.47      425.22     90.40 o
  -4  15  12       27.38      148.07     39.29 o
  -3  15  12      252.43      206.16     67.82 o
  -2  15  12      152.32      163.00     44.58 o
  -1  15  12      121.56       76.37     38.25 o
   0  15  12        9.36       80.11     22.60 o
   1  15  12      133.66      173.49     34.86 o
   2  15  12      156.41      131.44     28.35 o
   3  15  12      238.34      254.47     52.05 o
   4  15  12       24.44       79.97     57.06 o
  -4  16  12      349.67      390.05     66.67 o
  -3  16  12      501.45      523.29     89.03 o
  -2  16  12      535.76      587.99     82.01 o
  -1  16  12      504.13      408.80     71.48 o
   0  16  12      716.95      725.31     89.69 o
   1  16  12      492.87      468.07     61.96 o
   2  16  12      529.87      591.40     65.83 o
   3  16  12      510.38      470.36     74.59 o
   4  16  12      350.97      412.05     91.11 o
  -4  17  12      195.61      151.05     39.01 o
  -3  17  12       36.76      130.31     36.35 o
  -2  17  12       76.79       84.73     37.23 o
  -1  17  12       18.70        7.47     57.59 o
   0  17  12        4.93      140.81     38.60 o
   1  17  12       18.87       60.44     24.05 o
   2  17  12       66.56       94.33     47.00 o
   3  17  12       38.55      104.37     34.69 o
   4  17  12      188.22      285.11     57.07 o
  -3  18  12      301.36      327.75     64.03 o
  -2  18  12       31.31      112.67     37.75 o
  -1  18  12      108.87      193.33     46.32 o
   0  18  12        1.08       71.62     71.72 o
   1  18  12      105.15      135.32     36.28 o
   2  18  12       32.52       40.17     45.07 o
   3  18  12      297.13      291.50     68.85 o
  -2  19  12       95.45      115.42     41.39 o
  -1  19  12      494.78      577.65    109.36 o
   0  19  12      680.43      611.19     82.01 o
   1  19  12      500.69      499.21     68.35 o
   2  19  12       90.24      143.95     42.38 o
  -2  20  12       34.11       83.52     33.33 o
  -1  20  12       50.77       35.54     37.26 o
   0  20  12       71.08       67.20     31.12 o
   1  20  12       49.33      167.86     37.07 o
   2  20  12       33.28       65.97     33.07 o
   1   0  13     4229.67     4342.93     73.31 o
   2   0  13       45.58       28.07     14.47 o
   3   0  13       68.54       93.51     32.42 o
   4   0  13       85.94       49.00     18.48 o
   5   0  13     2478.36     2192.43    219.23 o
   6   0  13        1.34      242.49    205.68 o
  -6   1  13      341.61      114.75     92.92 o
  -5   1  13       20.02      131.33     93.11 o
  -4   1  13      304.57      290.48     45.58 o
  -3   1  13      425.06      384.09     35.49 o
  -2   1  13      444.51      462.41     43.46 o
  -1   1  13     3512.52     3640.17     92.13 o
   0   1  13      928.77     1129.40     80.14 o
   1   1  13     3504.60     3681.61    111.51 o
   2   1  13      440.48      446.84     44.59 o
   3   1  13      412.67      502.27     53.23 o
   4   1  13      310.49      272.82     40.99 o
   5   1  13       17.67       61.92     71.96 o
   6   1  13      334.53      584.61    190.07 o
  -6   2  13      222.83      144.47    105.90 o
  -5   2  13      117.95      196.43     78.08 o
  -4   2  13      152.12      140.38     27.82 o
  -3   2  13      641.98      557.36     91.20 o
  -2   2  13      139.05      184.78     24.74 o
  -1   2  13      276.46      326.47     44.07 o
   0   2  13    11593.59    12012.09    245.33 o
   1   2  13      266.21      314.06     37.49 o
   2   2  13      136.92      169.34     23.75 o
   3   2  13      634.21      657.02     69.88 o
   4   2  13      144.53      103.25     17.76 o
   5   2  13      121.46      187.26     52.97 o
   6   2  13      212.99      624.38    193.26 o
  -6   3  13       56.21       31.18     52.77 o
  -5   3  13       23.41       57.63     44.15 o
  -4   3  13      316.54      297.20     43.19 o
  -3   3  13      169.39      152.02     34.32 o
  -2   3  13      841.20      914.77     81.56 o
  -1   3  13      204.36      255.22     27.72 o
   0   3  13    10488.27    10575.65    203.99 o
   1   3  13      207.60      252.83     33.33 o
   2   3  13      834.30      964.76     90.67 o
   3   3  13      164.28      135.03     27.18 o
   4   3  13      312.45      281.86     45.13 o
   5   3  13       25.15       88.03     78.81 o
   6   3  13       51.58     -171.34    114.23 o
  -6   4  13       33.73      248.83    148.63 o
  -5   4  13      221.37      275.14     72.07 o
  -4   4  13      112.83      165.71     36.67 o
  -3   4  13      128.09       90.73     16.43 o
  -2   4  13      220.11      312.58     58.23 o
  -1   4  13     3697.77     3878.64    100.92 o
   0   4  13      253.37      164.74     39.66 o
   1   4  13     3710.19     3788.42    124.85 o
   2   4  13      201.22      283.41     43.63 o
   3   4  13      131.72      138.89     26.09 o
   4   4  13      114.56      209.15     76.47 o
   5   4  13      206.48      240.47     59.22 o
   6   4  13       33.80      268.97    144.39 o
  -6   5  13      271.08      242.84     95.54 o
  -5   5  13      474.54      431.34     71.98 o
  -4   5  13     1117.59     1120.67    106.17 o
  -3   5  13      319.87      244.84     31.13 o
  -2   5  13      579.67      593.73     55.92 o
  -1   5  13      477.06      599.89     49.93 o
   0   5  13      621.85      627.14     62.04 o
   1   5  13      464.65      588.63     56.69 o
   2   5  13      589.68      668.22     79.95 o
   3   5  13      322.47      452.85     59.04 o
   4   5  13     1095.58     1107.66    120.76 o
   5   5  13      484.35      532.99    142.62 o
   6   5  13      274.40      243.98     97.98 o
  -6   6  13      271.17      375.95    135.23 o
  -5   6  13      221.91      239.89     47.02 o
  -4   6  13     1230.58     1235.38     98.57 o
  -3   6  13      174.06       97.80     21.32 o
  -2   6  13       91.45      102.56     25.86 o
  -1   6  13      310.24      296.92     39.96 o
   0   6  13       29.40      100.66     24.49 o
   1   6  13      293.44      298.95     41.60 o
   2   6  13      100.95      126.89     31.82 o
   3   6  13      172.80      140.57     32.74 o
   4   6  13     1226.80     1263.75    159.62 o
   5   6  13      234.60      204.12     61.06 o
   6   6  13      266.67      772.12    240.16 o
  -6   7  13       28.33       91.59     38.43 o
  -5   7  13      718.09      784.97     95.19 o
  -4   7  13      419.21      454.82     63.05 o
  -3   7  13     2874.84     2710.78    110.07 o
  -2   7  13      101.74      124.47     23.87 o
  -1   7  13      137.78      190.32     36.78 o
   0   7  13     1334.02     1244.43     76.12 o
   1   7  13      149.78      166.36     26.66 o
   2   7  13       94.29      201.65     36.12 o
   3   7  13     2843.06     2952.37    154.11 o
   4   7  13      422.09      427.90     69.35 o
   5   7  13      718.72      671.81     93.95 o
   6   7  13       26.07      391.13    143.79 o
  -6   8  13       42.36      147.52     95.78 o
  -5   8  13      152.13      195.99     55.97 o
  -4   8  13      385.59      436.20     58.01 o
  -3   8  13        6.58       53.49     46.02 o
  -2   8  13       49.32       63.54     27.10 o
  -1   8  13       16.01       26.28     25.00 o
   0   8  13     1583.64     1423.48     90.35 o
   1   8  13       15.12       60.23     18.23 o
   2   8  13       49.02       61.20     20.38 o
   3   8  13        8.27       60.54     29.89 o
   4   8  13      390.26      408.46     69.28 o
   5   8  13      148.99      202.10    223.60 o
   6   8  13       38.73      169.19    143.35 o
  -6   9  13       82.62       97.73     39.35 o
  -5   9  13      915.73      760.05     73.54 o
  -4   9  13      392.34      501.44     67.71 o
  -3   9  13      704.26      717.43     92.09 o
  -2   9  13      783.68      790.54     97.27 o
  -1   9  13     1790.83     1879.69    128.52 o
   0   9  13      309.68      355.82     46.70 o
   1   9  13     1766.93     1700.23    135.96 o
   2   9  13      804.22      789.94    108.26 o
   3   9  13      679.32      705.80     81.01 o
   4   9  13      409.58      489.51    107.70 o
   5   9  13      915.29      895.43    134.54 o
   6   9  13       78.24      277.94    284.28 o
  -6  10  13      175.01      116.95     42.05 o
  -5  10  13       96.07       93.19     38.87 o
  -4  10  13      384.67      404.83     70.47 o
  -3  10  13      592.25      575.13     73.21 o
  -2  10  13       45.93       83.74     33.50 o
  -1  10  13       35.55       60.88     38.81 o
   0  10  13     1728.23     1633.74    122.32 o
   1  10  13       36.58       61.60     37.91 o
   2  10  13       47.15       82.62     23.01 o
   3  10  13      605.48      537.20     64.78 o
   4  10  13      386.79      361.84    101.24 o
   5  10  13       87.40      117.81     73.89 o
   6  10  13      169.01      187.34    111.67 o
  -5  11  13      130.54      138.26     40.38 o
  -4  11  13      905.10      814.95     79.04 o
  -3  11  13      565.65      507.41     75.39 o
  -2  11  13     1771.52     1807.95    144.19 o
  -1  11  13      228.57      254.17     41.34 o
   0  11  13     1054.70      957.17    122.73 o
   1  11  13      230.85      240.92     42.92 o
   2  11  13     1771.66     1774.58    111.03 o
   3  11  13      563.95      621.11     84.57 o
   4  11  13      907.01      914.70    121.11 o
   5  11  13      127.91      164.16     72.76 o
  -5  12  13      140.51      117.79     71.83 o
  -4  12  13       35.61       99.81     37.19 o
  -3  12  13      154.98      134.33     48.00 o
  -2  12  13      152.58      175.06     36.66 o
  -1  12  13       68.94       55.65     12.20 o
   0  12  13      989.93      863.05    105.06 o
   1  12  13       70.43      120.40     27.59 o
   2  12  13      152.73      114.73     28.28 o
   3  12  13      160.25      138.01     29.78 o
   4  12  13       32.33       49.95     59.98 o
   5  12  13      139.21      223.76    139.37 o
  -5  13  13     1055.76      802.40    119.13 o
  -4  13  13      184.86      228.10     47.22 o
  -3  13  13      582.30      641.46     72.67 o
  -2  13  13      164.62      240.60     50.33 o
  -1  13  13      603.43      574.82    103.61 o
   0  13  13        9.10       32.78     50.71 o
   1  13  13      597.24      665.58     71.58 o
   2  13  13      165.20      231.62     39.86 o
   3  13  13      599.47      674.17     80.81 o
   4  13  13      182.57      142.86     56.55 o
   5  13  13     1038.29      782.29    190.15 o
  -5  14  13      732.82      687.94    164.22 o
  -4  14  13      141.43      142.37     71.37 o
  -3  14  13        1.67      -19.80     34.54 o
  -2  14  13       23.83        7.95     33.38 o
  -1  14  13     1081.52      932.11     87.11 o
   0  14  13      218.44      192.88     57.97 o
   1  14  13     1085.78     1022.86     84.17 o
   2  14  13       25.78       66.74     37.08 o
   3  14  13        1.73       79.10     75.94 o
   4  14  13      150.16      111.83    100.09 o
   5  14  13      726.52      553.85    138.19 o
  -4  15  13      405.50      548.28     79.21 o
  -3  15  13      430.94      395.61     65.42 o
  -2  15  13       13.48       49.54     26.69 o
  -1  15  13       94.01      134.83     31.86 o
   0  15  13      180.90      146.31     64.78 o
   1  15  13       92.96      109.55     26.07 o
   2  15  13       17.58       77.86     24.42 o
   3  15  13      418.37      526.54     78.85 o
   4  15  13      395.09      330.49     97.37 o
  -4  16  13       91.62      120.29     36.89 o
  -3  16  13      155.17      135.13     42.30 o
  -2  16  13       44.78       65.63     42.99 o
  -1  16  13       40.33       79.27     31.61 o
   0  16  13      165.94      182.67     41.55 o
   1  16  13       38.28       80.95     65.38 o
   2  16  13       42.56       80.34     24.22 o
   3  16  13      149.03      143.63     39.81 o
   4  16  13       89.64       44.04     34.26 o
  -3  17  13       46.90      103.90     31.88 o
  -2  17  13      186.83      272.22     61.20 o
  -1  17  13      813.87      738.79     55.69 o
   0  17  13      292.78      464.77     52.96 o
   1  17  13      815.18      773.16     62.75 o
   2  17  13      175.85      197.20     46.59 o
   3  17  13       47.70       72.87     28.36 o
  -3  18  13       89.86      163.68     55.45 o
  -2  18  13       31.83       30.66     68.42 o
  -1  18  13      157.67      207.46     51.15 o
   0  18  13       59.87      112.22     35.24 o
   1  18  13      156.63      174.60     41.50 o
   2  18  13       27.98       92.90     31.33 o
   3  18  13       89.45       64.32     24.87 o
  -2  19  13      320.66      421.09     56.60 o
  -1  19  13       33.45      160.37     40.04 o
   0  19  13      614.08      563.72     78.75 o
   1  19  13       31.51       67.27     33.81 o
   2  19  13      322.61      354.08     68.97 o
  -1  20  13       37.80       51.84     27.14 o
   0  20  13      183.56      206.08     40.31 o
   1  20  13       33.92       62.82     33.03 o
   0   0  14     1953.60     2104.85    122.34 o
   1   0  14     3184.26     3484.01     91.77 o
   2   0  14     1740.83     1758.34     86.23 o
   3   0  14      492.98      493.20     51.98 o
   4   0  14     1665.84     1610.88    100.11 o
   5   0  14       82.97       53.98     95.47 o
   6   0  14       21.19      -56.46     95.88 o
  -6   1  14      130.41      395.30    187.28 o
  -5   1  14       22.13      152.36     60.03 o
  -4   1  14      218.71      168.53     54.02 o
  -3   1  14      694.62      723.55    114.92 o
  -2   1  14     1279.76     1352.38     69.73 o
  -1   1  14     6406.03     6729.20    170.45 o
   0   1  14    13999.24    14947.27    201.37 o
   1   1  14     6443.34     6776.47    190.20 o
   2   1  14     1257.15     1358.95     78.60 o
   3   1  14      674.46      658.94     61.38 o
   4   1  14      226.22      144.80     27.40 o
   5   1  14       16.85       90.95     82.63 o
   6   1  14      125.22       70.38    108.30 o
  -6   2  14       50.46      -60.19     99.43 o
  -5   2  14      174.31      179.01    181.45 o
  -4   2  14      297.09      275.69     48.67 o
  -3   2  14      251.27      235.76     36.26 o
  -2   2  14     1167.54     1212.84     84.57 o
  -1   2  14      447.31      512.19     42.71 o
   0   2  14     5400.42     5602.19    134.44 o
   1   2  14      450.31      535.04     49.96 o
   2   2  14     1188.20     1161.02    104.85 o
   3   2  14      248.71      246.74     35.94 o
   4   2  14      286.33      231.11     43.20 o
   5   2  14      177.35      177.12     61.52 o
   6   2  14       49.61      488.91    240.34 o
  -6   3  14        5.19       86.80     76.27 o
  -5   3  14      476.67      569.53     85.25 o
  -4   3  14      498.75      443.98     64.44 o
  -3   3  14      530.15      614.11     57.34 o
  -2   3  14     1099.42     1200.85     87.99 o
  -1   3  14     2421.48     2328.99     73.73 o
   0   3  14     4808.72     4704.51    217.06 o
   1   3  14     2442.36     2477.81    112.05 o
   2   3  14     1117.82     1210.71     94.93 o
   3   3  14      522.06      544.23     53.83 o
   4   3  14      497.91      621.01    113.40 o
   5   3  14      471.15      529.88    113.75 o
   6   3  14        7.09      -68.55    115.33 o
  -6   4  14       53.69      -71.17     58.95 o
  -5   4  14       94.60      160.50     44.53 o
  -4   4  14       53.55       52.73     28.94 o
  -3   4  14     1332.66     1424.51    125.33 o
  -2   4  14      239.11      270.08     34.14 o
  -1   4  14     1371.70     1460.77     82.06 o
   0   4  14       40.80       83.00     13.00 o
   1   4  14     1384.87     1558.66    140.00 o
   2   4  14      251.22      315.36     43.66 o
   3   4  14     1343.43     1360.47     82.29 o
   4   4  14       51.47       56.42     34.14 o
   5   4  14       99.40       95.40     69.91 o
   6   4  14       51.49      131.46     83.20 o
  -6   5  14      338.12      307.58     65.07 o
  -5   5  14       32.53      119.54     34.14 o
  -4   5  14      609.56      583.72     71.56 o
  -3   5  14     1275.37     1279.08    100.50 o
  -2   5  14     1300.08     1254.81     84.74 o
  -1   5  14     1690.48     1830.98     84.25 o
   0   5  14     2170.81     2044.49    110.45 o
   1   5  14     1691.75     1849.50    146.92 o
   2   5  14     1269.59     1378.45    100.42 o
   3   5  14     1261.38     1405.28    103.25 o
   4   5  14      605.03      658.27     79.55 o
   5   5  14       32.56       50.75     11.07 o
   6   5  14      344.35      582.68    195.38 o
  -6   6  14      203.12      275.84     71.49 o
  -5   6  14       82.00       99.66     28.66 o
  -4   6  14      175.18      128.02     36.29 o
  -3   6  14     1556.45     1588.29    106.47 o
  -2   6  14      495.76      542.23     54.93 o
  -1   6  14      488.46      464.09     37.66 o
   0   6  14        1.24       15.25     44.43 o
   1   6  14      490.26      467.31     71.81 o
   2   6  14      486.31      520.10     64.21 o
   3   6  14     1551.62     1790.54    113.16 o
   4   6  14      178.61      170.29     43.03 o
   5   6  14       81.11      115.86     43.39 o
   6   6  14      203.78      124.39     96.63 o
  -6   7  14      760.71      706.39    137.36 o
  -5   7  14      598.49      678.36    127.99 o
  -4   7  14      396.80      451.70     78.16 o
  -3   7  14      344.33      357.45     59.89 o
  -2   7  14      264.16      275.48     50.42 o
  -1   7  14     1625.00     1708.01     95.64 o
   0   7  14     3462.99     3333.80    151.36 o
   1   7  14     1625.13     1789.14     97.27 o
   2   7  14      252.78      267.11     41.23 o
   3   7  14      354.71      516.58     66.34 o
   4   7  14      394.20      435.65     90.03 o
   5   7  14      609.91      645.01    175.69 o
   6   7  14      756.07      778.92    289.30 o
  -6   8  14      166.84      146.07     55.42 o
  -5   8  14      141.14      155.80     85.36 o
  -4   8  14      126.93      152.71     36.75 o
  -3   8  14      260.18      296.90     54.34 o
  -2   8  14     1862.22     1837.45    149.96 o
  -1   8  14      797.01      861.35     84.44 o
   0   8  14      951.15      917.86     92.84 o
   1   8  14      794.09      906.54    119.32 o
   2   8  14     1862.16     1961.57    119.13 o
   3   8  14      260.13      325.78     53.86 o
   4   8  14      117.02       77.30     24.49 o
   5   8  14      142.77      226.81    191.50 o
   6   8  14      167.65      274.63    143.03 o
  -6   9  14      178.90      263.40     98.10 o
  -5   9  14      143.94      159.37     45.15 o
  -4   9  14      298.01      375.38     65.84 o
  -3   9  14      293.19      337.37     54.63 o
  -2   9  14      187.76      159.96     59.92 o
  -1   9  14      968.27      862.06     88.30 o
   0   9  14      697.03      719.48     73.49 o
   1   9  14      959.27      871.69    109.00 o
   2   9  14      188.33      186.65     40.89 o
   3   9  14      300.33      340.29     48.25 o
   4   9  14      292.87      357.71     81.13 o
   5   9  14      130.60      127.22     57.18 o
   6   9  14      176.62      485.99    216.12 o
  -5  10  14      473.16      391.61     78.02 o
  -4  10  14      306.61      350.64     59.25 o
  -3  10  14      521.57      594.17     75.88 o
  -2  10  14      423.81      444.97     64.15 o
  -1  10  14     1091.36     1022.62     93.34 o
   0  10  14      738.94      661.47     75.44 o
   1  10  14     1107.00     1185.28     72.86 o
   2  10  14      423.70      403.73     47.92 o
   3  10  14      508.69      492.96     61.49 o
   4  10  14      297.62      557.02    142.89 o
   5  10  14      463.00      480.53    110.34 o
  -5  11  14      722.83      759.14     97.11 o
  -4  11  14      170.00      291.31     59.10 o
  -3  11  14      317.19      334.91     57.98 o
  -2  11  14      301.46      264.65     55.10 o
  -1  11  14      311.72      329.85     48.98 o
   0  11  14     3675.02     3502.57    143.87 o
   1  11  14      304.64      357.40     49.06 o
   2  11  14      300.60      295.36     40.69 o
   3  11  14      304.59      313.38     38.21 o
   4  11  14      178.95      462.83     95.78 o
   5  11  14      723.76      671.77    181.12 o
  -5  12  14      109.86      107.10     34.56 o
  -4  12  14      146.71      169.39     45.96 o
  -3  12  14      590.60      569.41     65.11 o
  -2  12  14     1783.28     1742.54    159.12 o
  -1  12  14      412.04      440.58     63.17 o
   0  12  14     2380.57     2291.34    130.10 o
   1  12  14      409.26      404.65     56.08 o
   2  12  14     1793.03     1688.14    125.93 o
   3  12  14      599.01      627.18     61.30 o
   4  12  14      137.50      143.42     52.37 o
   5  12  14      106.65      107.35     72.85 o
  -5  13  14      467.00      449.52     60.52 o
  -4  13  14      309.98      338.66     86.60 o
  -3  13  14      134.08      149.38     35.06 o
  -2  13  14      297.19      201.57     45.24 o
  -1  13  14     1991.14     1853.38    162.92 o
   0  13  14     1184.13     1234.57    116.98 o
   1  13  14     1958.02     1885.75    113.32 o
   2  13  14      290.87      337.19     51.15 o
   3  13  14      135.41      208.19     45.42 o
   4  13  14      299.53      249.95     56.87 o
   5  13  14      476.27      548.07    108.83 o
  -4  14  14      281.61      383.88     74.55 o
  -3  14  14      557.35      620.31     82.12 o
  -2  14  14      807.07      826.74     97.30 o
  -1  14  14      709.40      627.00     85.44 o
   0  14  14      227.65      263.86     50.99 o
   1  14  14      738.00      761.60     80.51 o
   2  14  14      785.82      744.50     64.01 o
   3  14  14      560.73      635.20     79.04 o
   4  14  14      289.02      237.86     72.30 o
  -4  15  14      589.63      510.85     72.53 o
  -3  15  14      219.18      282.06     56.75 o
  -2  15  14      231.68      225.11     43.21 o
  -1  15  14      516.93      594.76     71.29 o
   0  15  14       78.37      105.29     19.17 o
   1  15  14      513.80      494.00     66.30 o
   2  15  14      223.39      256.71     43.83 o
   3  15  14      219.55      256.09     52.75 o
   4  15  14      603.64      462.55    100.49 o
  -4  16  14      169.13      168.64     44.07 o
  -3  16  14      408.56      365.38    119.85 o
  -2  16  14      143.81      150.54     42.09 o
  -1  16  14      519.62      618.22     64.69 o
   0  16  14        3.22       34.47     35.83 o
   1  16  14      525.07      572.63     84.72 o
   2  16  14      144.50      110.77     49.74 o
   3  16  14      416.45      319.12     56.38 o
   4  16  14      169.21      204.92     69.20 o
  -3  17  14      217.17      300.35     65.76 o
  -2  17  14      131.83      135.11     38.86 o
  -1  17  14       39.99       85.80     29.51 o
   0  17  14       17.58      118.44     35.63 o
   1  17  14       36.06       59.29     26.77 o
   2  17  14      128.00      185.74     48.10 o
   3  17  14      222.48      234.98     50.49 o
  -3  18  14      114.29      165.32     52.59 o
  -2  18  14      255.99      330.28     58.12 o
  -1  18  14       13.18       55.20     38.43 o
   0  18  14      399.47      421.06     63.55 o
   1  18  14       15.02       56.21     28.45 o
   2  18  14      257.17      212.08     83.85 o
   3  18  14      111.17      118.75     42.15 o
  -2  19  14       58.48       84.58     42.67 o
  -1  19  14      208.97      188.32     48.88 o
   0  19  14     1055.01     1160.87    477.53 o
   1  19  14      198.15      172.23     37.56 o
   2  19  14       59.27      111.91     34.76 o
  -1  20  14      167.09      222.09     73.44 o
   0  20  14        8.39       71.24     37.65 o
   1  20  14      172.10      144.78     36.33 o
   1   0  15      938.03      987.70     60.19 o
   2   0  15       31.12       51.55     34.10 o
   3   0  15     1076.10     1060.60    102.93 o
   4   0  15     1126.61     1049.19    115.03 o
   5   0  15     1573.75     1565.51    232.49 o
   6   0  15       22.49      104.89    106.11 o
  -6   1  15       47.60      245.96    131.07 o
  -5   1  15      208.40      466.65    124.34 o
  -4   1  15     1758.37     1678.80    100.98 o
  -3   1  15      680.52      609.60    114.66 o
  -2   1  15       87.69       92.67     14.60 o
  -1   1  15       14.06       46.39     15.21 o
   0   1  15     1809.57     1990.35    111.01 o
   1   1  15       11.80       20.24     18.68 o
   2   1  15       77.61       75.92     21.97 o
   3   1  15      682.56      753.97     93.42 o
   4   1  15     1770.45     1763.67    105.19 o
   5   1  15      211.85      247.82    104.74 o
   6   1  15       42.61      219.68     98.41 o
  -6   2  15       96.24      125.92    122.12 o
  -5   2  15      907.40      643.74    116.21 o
  -4   2  15     1406.86     1513.80    149.28 o
  -3   2  15      596.45      508.43     56.48 o
  -2   2  15     1635.35     1734.83     78.15 o
  -1   2  15     1686.88     1808.48     89.97 o
   0   2  15     1468.26     1409.62    114.55 o
   1   2  15     1691.33     1955.39    136.56 o
   2   2  15     1627.94     1690.91     88.82 o
   3   2  15      585.04      543.15     54.17 o
   4   2  15     1408.48     1379.24    107.06 o
   5   2  15      921.85      813.59    287.57 o
   6   2  15       96.23      128.14     96.67 o
  -6   3  15      212.03      221.85    149.11 o
  -5   3  15      189.70      197.95    101.54 o
  -4   3  15     1852.68     1598.71    155.99 o
  -3   3  15      942.09      895.25     84.66 o
  -2   3  15      215.66      212.33     35.89 o
  -1   3  15      163.73      192.74     31.37 o
   0   3  15      295.42      364.54     67.18 o
   1   3  15      150.59      197.14     28.88 o
   2   3  15      212.27      279.36     58.84 o
   3   3  15      924.51      946.96     79.00 o
   4   3  15     1840.88     1641.58    111.35 o
   5   3  15      185.43      283.76     80.32 o
   6   3  15      207.98      207.72    126.60 o
  -6   4  15       12.44      170.85     70.89 o
  -5   4  15      607.32      551.29     61.67 o
  -4   4  15      638.18      533.14     74.60 o
  -3   4  15      418.09      425.31     59.71 o
  -2   4  15      702.40      759.92     76.26 o
  -1   4  15     1181.22     1324.42     79.17 o
   0   4  15     6827.08     6988.77    189.85 o
   1   4  15     1152.61     1407.62     92.30 o
   2   4  15      693.36      696.02     81.30 o
   3   4  15      410.63      461.91     55.58 o
   4   4  15      629.29      566.30     78.50 o
   5   4  15      604.84      540.73    102.22 o
   6   4  15       13.22      149.98    109.31 o
  -6   5  15       20.88      133.72     44.65 o
  -5   5  15      386.19      246.52     53.86 o
  -4   5  15      982.93      999.04    108.67 o
  -3   5  15     1069.24      981.72     84.35 o
  -2   5  15     1124.32     1268.82    102.12 o
  -1   5  15     1186.45     1377.66     89.96 o
   0   5  15      215.31      220.23     33.88 o
   1   5  15     1194.91     1387.90     93.81 o
   2   5  15     1121.98     1221.40     97.19 o
   3   5  15     1053.31     1216.23     79.77 o
   4   5  15     1004.72      985.49    127.94 o
   5   5  15      381.65      432.52    113.63 o
   6   5  15       20.97      317.01    195.28 o
  -6   6  15      112.28       87.29     54.35 o
  -5   6  15      196.57      232.71     60.57 o
  -4   6  15      714.10      587.62     87.80 o
  -3   6  15      341.10      263.15     51.30 o
  -2   6  15      485.65      460.78     55.28 o
  -1   6  15       42.17       45.27     17.93 o
   0   6  15     3204.28     3172.10    134.72 o
   1   6  15       42.48       68.10     35.56 o
   2   6  15      503.80      549.57     62.86 o
   3   6  15      343.88      415.15     59.15 o
   4   6  15      709.05      557.53     79.19 o
   5   6  15      189.26      213.55     93.59 o
   6   6  15      108.79      635.49    311.41 o
  -6   7  15       40.24       67.31     40.31 o
  -5   7  15      103.77       89.97     43.38 o
  -4   7  15      142.54      307.42     58.30 o
  -3   7  15      483.51      452.48     77.85 o
  -2   7  15     1531.94     1592.22    115.73 o
  -1   7  15      257.37      222.51     37.19 o
   0   7  15      478.19      496.12     54.69 o
   1   7  15      263.32      239.79     45.31 o
   2   7  15     1519.94     1696.59    129.43 o
   3   7  15      491.11      496.45     67.61 o
   4   7  15      146.30      145.73     39.12 o
   5   7  15      103.87      160.82     64.46 o
   6   7  15       35.94      137.28     81.37 o
  -6   8  15      116.39      142.15     50.94 o
  -5   8  15      334.09      170.90     47.12 o
  -4   8  15      287.74      368.85     68.67 o
  -3   8  15      696.64      733.41     98.34 o
  -2   8  15      854.58     1071.56    103.16 o
  -1   8  15     2448.73     2219.97    138.47 o
   0   8  15     5083.44     4737.35    225.09 o
   1   8  15     2445.71     2463.84    152.36 o
   2   8  15      824.05      959.31     95.50 o
   3   8  15      701.33      881.40     95.84 o
   4   8  15      287.09      268.09     81.33 o
   5   8  15      332.85      252.66     74.32 o
   6   8  15      116.14      276.02    140.58 o
  -6   9  15        1.93      102.88     38.32 o
  -5   9  15      312.09      252.82     61.03 o
  -4   9  15      123.82      126.02     22.75 o
  -3   9  15      960.06     1158.75     96.87 o
  -2   9  15     1391.32     1516.77    108.78 o
  -1   9  15      309.89      322.21     67.68 o
   0   9  15      309.54      301.85     41.90 o
   1   9  15      313.11      370.78     51.74 o
   2   9  15     1404.84     1399.14    107.44 o
   3   9  15      967.45      989.66     69.70 o
   4   9  15      127.50      150.62    132.38 o
   5   9  15      313.20      280.35    118.23 o
   6   9  15        0.82      123.64     90.34 o
  -5  10  15      331.28      271.65     64.53 o
  -4  10  15      222.11      256.00     54.50 o
  -3  10  15       56.15       96.72     53.07 o
  -2  10  15      549.67      578.89     75.38 o
  -1  10  15     5111.63     4962.42    166.56 o
   0  10  15       91.45      111.00     30.05 o
   1  10  15     5108.41     5068.69    171.06 o
   2  10  15      547.22      504.11     68.19 o
   3  10  15       50.52       82.39     29.81 o
   4  10  15      217.50      184.10     49.78 o
   5  10  15      325.12      233.24     92.11 o
  -5  11  15      144.49      138.94     43.72 o
  -4  11  15      112.51      147.61     40.04 o
  -3  11  15      333.20      368.24     54.45 o
  -2  11  15       79.32       70.83    103.99 o
  -1  11  15      915.78      873.34     87.09 o
   0  11  15      113.53       74.59     30.07 o
   1  11  15      928.99      995.79     97.75 o
   2  11  15       76.84      114.85     24.13 o
   3  11  15      333.75      418.45     57.53 o
   4  11  15      111.01      231.98     70.55 o
   5  11  15      142.56      107.14     60.09 o
  -5  12  15       31.52      129.43     37.01 o
  -4  12  15       60.13      140.58     40.59 o
  -3  12  15      590.82      562.82     78.83 o
  -2  12  15     1890.25     1909.17    160.90 o
  -1  12  15     1319.36     1333.56    184.39 o
   0  12  15     5766.27     5132.27    248.99 o
   1  12  15     1287.80     1271.60     84.18 o
   2  12  15     1886.99     1866.92    137.51 o
   3  12  15      594.84      550.08     63.03 o
   4  12  15       58.22       87.50     34.46 o
   5  12  15       31.48      111.38     58.65 o
  -5  13  15       41.53      134.63     59.56 o
  -4  13  15      101.55       97.33     31.56 o
  -3  13  15      101.16       93.64     48.00 o
  -2  13  15      128.85      153.67     36.38 o
  -1  13  15      641.74      746.60     83.23 o
   0  13  15      819.00      730.92     92.06 o
   1  13  15      636.06      586.44     70.06 o
   2  13  15      129.22       99.18     37.25 o
   3  13  15      102.24       84.28     30.49 o
   4  13  15       95.51      132.70     65.81 o
   5  13  15       44.32       78.56     49.06 o
  -4  14  15       67.72      124.87     40.58 o
  -3  14  15      307.40      345.39     72.36 o
  -2  14  15      346.20      282.17     67.65 o
  -1  14  15       25.59      102.27     26.80 o
   0  14  15     2390.93     2524.65    149.71 o
   1  14  15       26.58       88.29     24.22 o
   2  14  15      358.97      354.61     53.74 o
   3  14  15      309.10      331.87     51.92 o
   4  14  15       67.46      139.57     55.77 o
  -4  15  15      440.03      513.22     85.07 o
  -3  15  15      286.22      256.51     77.26 o
  -2  15  15        6.56       83.46     46.07 o
  -1  15  15      164.31      270.49     57.77 o
   0  15  15      151.85      181.92     62.12 o
   1  15  15      164.61      178.65     31.27 o
   2  15  15        4.94       66.97     39.19 o
   3  15  15      278.35      289.70     63.37 o
   4  15  15      433.09      319.30     77.93 o
  -4  16  15      416.10      407.21     83.53 o
  -3  16  15       54.87       70.42     43.10 o
  -2  16  15      226.63      204.20     56.51 o
  -1  16  15      570.01      595.46     53.65 o
   0  16  15      821.31      655.39     69.46 o
   1  16  15      577.75      672.01     59.67 o
   2  16  15      216.71      122.41     48.30 o
   3  16  15       55.37      140.25     35.30 o
   4  16  15      415.12      312.69     54.63 o
  -3  17  15      181.96      250.10     57.14 o
  -2  17  15      167.21      242.07     60.12 o
  -1  17  15      136.99      208.82     50.16 o
   0  17  15       25.64      111.54     58.24 o
   1  17  15      142.82      143.59     62.25 o
   2  17  15      167.06      105.77     39.38 o
   3  17  15      176.54      242.55     88.69 o
  -3  18  15      200.74      317.17     75.20 o
  -2  18  15       55.78      133.90     77.66 o
  -1  18  15      381.37      512.74     74.59 o
   0  18  15       38.27       94.45     45.14 o
   1  18  15      389.18      269.26     55.38 o
   2  18  15       55.53      137.75     41.70 o
   3  18  15      197.63      157.82     51.06 o
  -2  19  15      178.50      198.01     43.71 o
  -1  19  15      181.84      259.59     76.54 o
   0  19  15      136.96       91.76     33.97 o
   1  19  15      176.23      174.35     42.67 o
   2  19  15      176.99      170.38     39.14 o
   0  20  15        0.48       71.45     32.20 o
   0   0  16     1670.07     1866.80    230.73 o
   1   0  16      808.61      794.87     46.53 o
   2   0  16        0.97       16.22     40.11 o
   3   0  16        5.50       62.36     50.84 o
   4   0  16      307.40      284.23     60.04 o
   5   0  16       69.78       90.36    169.19 o
   6   0  16      180.91      406.25    168.14 o
  -6   1  16      121.14      -45.89    114.56 o
  -5   1  16      159.33      124.69     41.53 o
  -4   1  16      244.85      308.89     82.96 o
  -3   1  16       63.74      103.45     30.59 o
  -2   1  16     1210.80     1322.98     83.78 o
  -1   1  16     1281.33     1448.74     86.95 o
   0   1  16      405.79      556.77     52.61 o
   1   1  16     1286.54     1383.20    101.57 o
   2   1  16     1225.99     1532.60    118.39 o
   3   1  16       63.49       69.84     41.11 o
   4   1  16      246.17      241.67     45.71 o
   5   1  16      160.84      296.26    113.51 o
   6   1  16      124.61      254.30    115.83 o
  -6   2  16       30.71      108.98     89.20 o
  -5   2  16        1.80       83.77     91.59 o
  -4   2  16      486.90      370.57    113.22 o
  -3   2  16     1432.59     1433.64    146.30 o
  -2   2  16      170.31      253.40     30.07 o
  -1   2  16      247.31      263.26     31.89 o
   0   2  16     8018.79     8054.79    249.24 o
   1   2  16      214.64      327.63     47.77 o
   2   2  16      174.36      331.17     49.42 o
   3   2  16     1431.97     1362.44     59.65 o
   4   2  16      488.75      435.26     62.43 o
   5   2  16        1.15       63.48    137.39 o
   6   2  16       31.65       12.96     52.64 o
  -6   3  16      231.75      370.72    226.49 o
  -5   3  16      158.83      201.63     68.95 o
  -4   3  16      242.20      360.15     84.69 o
  -3   3  16      113.84      135.65     34.62 o
  -2   3  16      499.53      497.92     48.80 o
  -1   3  16     1638.30     1636.69     92.66 o
   0   3  16      289.94      320.25     40.07 o
   1   3  16     1661.01     1721.81    138.94 o
   2   3  16      499.88      573.42     84.67 o
   3   3  16      104.77      117.87     21.54 o
   4   3  16      243.92      209.86     69.04 o
   5   3  16      157.27      216.34     91.99 o
   6   3  16      239.08      316.63    178.47 o
  -6   4  16      287.14      300.02    147.95 o
  -5   4  16      208.61      264.65     57.39 o
  -4   4  16       49.92       77.50     31.53 o
  -3   4  16      247.50      257.06     45.19 o
  -2   4  16      819.31      843.09     96.12 o
  -1   4  16     2624.11     2713.41    113.48 o
   0   4  16      503.26      523.39     49.43 o
   1   4  16     2656.13     2691.13    137.87 o
   2   4  16      821.68      973.59    139.56 o
   3   4  16      248.60      422.67     71.47 o
   4   4  16       54.99       61.16     56.29 o
   5   4  16      209.00      289.32     86.95 o
   6   4  16      298.11      316.78    137.86 o
  -6   5  16      489.92      413.47    115.87 o
  -5   5  16       41.48       36.78     36.12 o
  -4   5  16      718.13      635.16     82.72 o
  -3   5  16     1004.47     1084.83     96.70 o
  -2   5  16      265.02      290.73     42.41 o
  -1   5  16     1481.66     1491.53    110.11 o
   0   5  16     2009.37     2159.83    114.02 o
   1   5  16     1493.38     1664.08    113.49 o
   2   5  16      268.18      293.89     48.69 o
   3   5  16      973.99     1118.20    107.80 o
   4   5  16      729.55      674.06     90.88 o
   5   5  16       43.32       68.74     62.27 o
   6   5  16      483.42      568.34    184.17 o
  -6   6  16        7.46      105.26     45.44 o
  -5   6  16        2.91      148.24     41.77 o
  -4   6  16       24.50       22.05     27.04 o
  -3   6  16     2413.77     2311.28    151.34 o
  -2   6  16      600.75      507.77     66.70 o
  -1   6  16     1331.02     1324.76     76.00 o
   0   6  16     2326.06     2241.16    110.97 o
   1   6  16     1328.84     1400.19    113.07 o
   2   6  16      597.55      639.31     81.34 o
   3   6  16     2404.70     2343.81    141.02 o
   4   6  16       26.97       72.64     37.28 o
   5   6  16        1.98       35.61     43.61 o
   6   6  16        8.89      217.23    136.32 o
  -6   7  16        2.92       32.12     65.61 o
  -5   7  16      173.92      385.80     55.27 o
  -4   7  16      416.21      465.35     71.33 o
  -3   7  16       82.75       63.30     35.22 o
  -2   7  16     3728.96     3599.46    184.96 o
  -1   7  16       63.73       87.78     14.66 o
   0   7  16       84.61      104.25     29.50 o
   1   7  16       65.23       76.36     22.49 o
   2   7  16     3725.93     3714.15    148.75 o
   3   7  16       83.18       98.30     25.39 o
   4   7  16      426.83      351.41     64.87 o
   5   7  16      178.19      200.99    126.44 o
   6   7  16        2.74      291.40    146.33 o
  -6   8  16       15.03       87.18     80.96 o
  -5   8  16      422.45      392.61     64.12 o
  -4   8  16      425.89      381.57     67.63 o
  -3   8  16     1258.43     1335.39    101.82 o
  -2   8  16      638.06      571.58    110.20 o
  -1   8  16      175.15      183.32     30.91 o
   0   8  16     1303.94     1559.49    132.73 o
   1   8  16      171.33      157.47     34.12 o
   2   8  16      639.17      556.76     69.58 o
   3   8  16     1275.69     1277.52    105.93 o
   4   8  16      414.17      452.32    103.33 o
   5   8  16      437.59      476.56    123.00 o
   6   8  16       15.21      244.10    124.72 o
  -5   9  16       31.37      119.45     41.04 o
  -4   9  16      400.33      440.24     76.06 o
  -3   9  16      631.11      627.95    101.59 o
  -2   9  16      226.78      230.72     38.89 o
  -1   9  16      606.72      565.96     75.01 o
   0   9  16      155.96      132.51     29.29 o
   1   9  16      587.22      506.58     65.21 o
   2   9  16      224.12      284.68     48.02 o
   3   9  16      633.52      658.28     89.19 o
   4   9  16      413.83      434.61     82.07 o
   5   9  16       34.83      647.32    200.15 o
  -5  10  16      238.53      257.94     53.56 o
  -4  10  16     1637.38     1580.62    122.95 o
  -3  10  16      510.38      504.47     74.70 o
  -2  10  16      462.57      508.33     69.89 o
  -1  10  16      119.43       66.03     28.85 o
   0  10  16      640.16      592.41     70.96 o
   1  10  16      122.90      171.86     34.19 o
   2  10  16      460.33      478.08     71.15 o
   3  10  16      500.67      439.64     58.16 o
   4  10  16     1660.62     1559.70    142.33 o
   5  10  16      236.93       96.47     57.31 o
  -5  11  16      327.09      325.53     60.67 o
  -4  11  16      504.28      440.51     77.76 o
  -3  11  16      588.26      657.31     89.43 o
  -2  11  16      377.63      433.38     67.48 o
  -1  11  16       40.38      104.30     30.61 o
   0  11  16       17.63       97.76     24.78 o
   1  11  16       43.07       91.73     53.07 o
   2  11  16      367.36      464.00     58.81 o
   3  11  16      606.67      513.74     75.71 o
   4  11  16      512.89      587.16     57.13 o
   5  11  16      326.45      269.13    120.56 o
  -5  12  16      182.40      223.79     52.26 o
  -4  12  16       28.26       25.69     26.50 o
  -3  12  16       21.91      122.52     48.10 o
  -2  12  16      251.63      183.03     51.61 o
  -1  12  16      731.04      877.59    121.71 o
   0  12  16     2208.56     2053.51    164.34 o
   1  12  16      726.91      646.10     74.08 o
   2  12  16      252.41      284.61     48.65 o
   3  12  16       24.75       77.76     17.70 o
   4  12  16       31.64       45.82     37.84 o
   5  12  16      193.75      114.56     67.63 o
  -5  13  16       80.92      134.23     45.94 o
  -4  13  16      773.69      720.17    119.74 o
  -3  13  16       42.59       67.92     52.05 o
  -2  13  16      957.44      968.38     98.80 o
  -1  13  16      635.65      656.30     78.60 o
   0  13  16        3.08       31.54     33.33 o
   1  13  16      633.24      681.25     65.37 o
   2  13  16      925.34      946.97     83.13 o
   3  13  16       40.28       44.53     27.81 o
   4  13  16      777.76      664.43    112.71 o
  -4  14  16       51.54      160.67     71.75 o
  -3  14  16      446.13      402.19     91.29 o
  -2  14  16       28.85       76.17     33.16 o
  -1  14  16      459.44      563.23     79.22 o
   0  14  16       21.36       73.06     28.82 o
   1  14  16      463.52      486.06     55.95 o
   2  14  16       25.83       86.82     22.79 o
   3  14  16      444.77      534.03     46.88 o
   4  14  16       54.61       95.87     32.59 o
  -4  15  16      128.11      238.81     62.86 o
  -3  15  16      145.77      256.84     56.29 o
  -2  15  16      375.43      508.24     55.97 o
  -1  15  16      384.24      384.65     67.53 o
   0  15  16       19.33      103.75     30.30 o
   1  15  16      377.93      425.82     63.11 o
   2  15  16      382.63      410.85     44.90 o
   3  15  16      146.19      103.18     41.21 o
   4  15  16      116.60       96.86     40.36 o
  -3  16  16       91.36      159.94     43.73 o
  -2  16  16      102.41      196.21     49.12 o
  -1  16  16        8.39       75.14     30.13 o
   0  16  16       12.02      100.43     60.18 o
   1  16  16        5.37        3.56     31.26 o
   2  16  16      104.24      126.42     33.64 o
   3  16  16       97.14       90.01     48.76 o
  -3  17  16      107.30      158.71     48.20 o
  -2  17  16       22.41       95.29     36.65 o
  -1  17  16      163.46      191.75     51.53 o
   0  17  16       34.01       85.63     30.01 o
   1  17  16      166.90      293.50     65.28 o
   2  17  16       21.46       96.65     34.66 o
   3  17  16       98.85       66.15     52.97 o
  -2  18  16      322.33      368.95     95.17 o
  -1  18  16      215.99      293.64     65.29 o
   0  18  16       62.29       91.66     29.15 o
   1  18  16      221.17      230.86     51.43 o
   2  18  16      321.99      318.54     61.74 o
  -1  19  16      314.57      314.46     44.73 o
   0  19  16        1.50       33.58     38.22 o
   1  19  16      318.18      260.98     73.47 o
   1   0  17     5100.01     5243.03    229.26 o
   2   0  17      633.85      663.76     94.72 o
   3   0  17     3112.65     2765.95    159.61 o
   4   0  17     4321.19     4385.06    300.35 o
   5   0  17      182.52      223.42     66.35 o
   6   0  17       52.50      145.58    179.92 o
  -6   1  17       76.04      137.41     84.59 o
  -5   1  17     1296.87     1098.73    217.19 o
  -4   1  17     1970.05     1961.56    203.79 o
  -3   1  17      735.47      669.18    103.33 o
  -2   1  17     1109.53     1300.19     91.89 o
  -1   1  17      789.15      926.28     73.85 o
   0   1  17      161.66      138.52     24.46 o
   1   1  17      785.60      943.79     69.13 o
   2   1  17     1078.96     1272.55    113.32 o
   3   1  17      739.29      729.17    122.59 o
   4   1  17     1965.88     1634.09    175.61 o
   5   1  17     1295.19     1373.53    177.54 o
   6   1  17       75.62       23.68    108.93 o
  -6   2  17      130.49      203.44    111.56 o
  -5   2  17      730.65      562.17    113.54 o
  -4   2  17       57.70       81.38     40.88 o
  -3   2  17     3775.51     3974.32    152.82 o
  -2   2  17      240.56      347.83     39.30 o
  -1   2  17       37.84       60.59     19.16 o
   0   2  17      454.00      484.48     54.50 o
   1   2  17       30.91       19.13     22.98 o
   2   2  17      254.29      287.66     46.80 o
   3   2  17     3754.63     3830.52    139.17 o
   4   2  17       58.91       46.09     34.97 o
   5   2  17      739.36      524.48     84.17 o
   6   2  17      130.17      412.74    167.91 o
  -6   3  17       86.68      148.95     90.54 o
  -5   3  17      634.79      773.24    153.17 o
  -4   3  17     1803.82     1679.27    132.82 o
  -3   3  17     1666.01     1668.45    152.30 o
  -2   3  17     1084.74     1058.70     77.24 o
  -1   3  17     1459.38     1488.26     76.78 o
   0   3  17     1579.61     1656.70    101.37 o
   1   3  17     1487.13     1680.97    109.23 o
   2   3  17     1074.18     1256.82    156.54 o
   3   3  17     1664.53     1643.59     81.71 o
   4   3  17     1803.17     1777.37    111.22 o
   5   3  17      642.01      573.91     94.64 o
   6   3  17       85.27       19.09    152.54 o
  -6   4  17      267.03      342.92     76.66 o
  -5   4  17       26.82      127.54     44.61 o
  -4   4  17     1639.41     1843.34    152.76 o
  -3   4  17       93.12      162.97     52.63 o
  -2   4  17      829.55      764.73     92.04 o
  -1   4  17     1041.30     1224.25     99.56 o
   0   4  17      154.77      238.00     37.80 o
   1   4  17     1055.10     1175.74    109.79 o
   2   4  17      811.00      859.47    115.81 o
   3   4  17      102.55      196.68     46.31 o
   4   4  17     1634.75     1481.84     96.18 o
   5   4  17       29.49      159.17     64.16 o
   6   4  17      262.91      286.39    173.66 o
  -6   5  17      335.35      159.53     79.49 o
  -5   5  17      257.15      392.53     66.54 o
  -4   5  17      398.32      406.67     64.90 o
  -3   5  17     1018.73     1046.88    106.05 o
  -2   5  17     1069.61     1164.89     92.43 o
  -1   5  17     2010.90     1927.05    156.51 o
   0   5  17      250.89      310.66     39.76 o
   1   5  17     2011.74     2178.08    148.86 o
   2   5  17     1069.07     1046.04    120.57 o
   3   5  17     1046.13     1082.47     91.06 o
   4   5  17      400.87      264.99     53.40 o
   5   5  17      260.43      347.97     72.98 o
   6   5  17      335.39      492.27    226.44 o
  -6   6  17       46.31      119.08     54.94 o
  -5   6  17      107.49      229.31     73.24 o
  -4   6  17      923.89      986.68    116.14 o
  -3   6  17      153.52      258.30     44.36 o
  -2   6  17      801.09      748.31     97.39 o
  -1   6  17      896.19     1011.38     94.59 o
   0   6  17     1302.89     1274.81    133.84 o
   1   6  17      887.24     1011.57     92.12 o
   2   6  17      772.80      987.50     90.90 o
   3   6  17      147.27      222.00     37.81 o
   4   6  17      921.07      830.45    104.35 o
   5   6  17      106.60      297.04    134.48 o
   6   6  17       47.06       82.24    121.73 o
  -6   7  17      222.07      259.28     56.48 o
  -5   7  17      433.24      499.20    106.71 o
  -4   7  17      314.17      325.74     61.67 o
  -3   7  17      860.78      945.28    179.53 o
  -2   7  17      187.86      122.18     25.08 o
  -1   7  17      632.71      629.38     61.90 o
   0   7  17     2617.99     2720.72    181.16 o
   1   7  17      634.80      646.30     81.19 o
   2   7  17      176.48      167.61     37.84 o
   3   7  17      859.15      916.20    103.06 o
   4   7  17      308.32      272.18     55.40 o
   5   7  17      431.93      348.77    139.51 o
   6   7  17      223.06      319.54    197.28 o
  -5   8  17      111.71      214.10     53.86 o
  -4   8  17      393.50      518.49     79.88 o
  -3   8  17     2272.94     2306.27    148.94 o
  -2   8  17     1699.21     1651.09    135.80 o
  -1   8  17     1398.35     1330.64    102.50 o
   0   8  17      244.39      218.69     37.03 o
   1   8  17     1370.07     1543.66    130.87 o
   2   8  17     1732.23     1664.21    123.57 o
   3   8  17     2263.69     2345.84    125.34 o
   4   8  17      391.47      351.95     75.13 o
   5   8  17      111.74      163.92     75.86 o
  -5   9  17      112.48      171.56     61.85 o
  -4   9  17      594.22      623.42     77.17 o
  -3   9  17       74.06      145.65     31.97 o
  -2   9  17     1343.31     1372.15    112.82 o
  -1   9  17      491.25      421.53     58.43 o
   0   9  17      742.44      769.19    104.57 o
   1   9  17      496.58      533.19     68.90 o
   2   9  17     1328.93     1351.02     87.32 o
   3   9  17       74.59       91.45     24.43 o
   4   9  17      585.89      499.65     68.91 o
   5   9  17      109.01      209.87    161.67 o
  -5  10  17       80.22       93.77     46.07 o
  -4  10  17      300.73      338.55     67.39 o
  -3  10  17      217.49      204.34     54.70 o
  -2  10  17     1624.10     1804.99    147.44 o
  -1  10  17      598.17      612.94     75.03 o
   0  10  17      104.01      104.49     28.53 o
   1  10  17      633.23      567.06    120.05 o
   2  10  17     1612.37     1537.02    113.46 o
   3  10  17      215.07      194.53     36.17 o
   4  10  17      299.77      301.68     89.70 o
   5  10  17       80.71       91.29    140.79 o
  -5  11  17      320.44      380.82     64.06 o
  -4  11  17      672.23      634.37     63.92 o
  -3  11  17      383.24      254.38     80.95 o
  -2  11  17      612.42      681.50     91.60 o
  -1  11  17       88.47      150.61     39.74 o
   0  11  17      568.61      572.44     79.69 o
   1  11  17       91.08      157.60     34.16 o
   2  11  17      618.78      569.01     66.47 o
   3  11  17      382.05      490.68     57.84 o
   4  11  17      673.45      702.33     78.08 o
  -5  12  17        6.18       49.46     55.03 o
  -4  12  17      379.04      369.19     63.56 o
  -3  12  17      426.15      610.33     76.71 o
  -2  12  17      566.83      649.86     90.07 o
  -1  12  17      702.03      774.71    100.84 o
   0  12  17     1420.50     1271.22    157.40 o
   1  12  17      705.05      609.91     78.67 o
   2  12  17      582.78      556.17     73.25 o
   3  12  17      440.93      369.67     63.64 o
   4  12  17      384.02      336.40     74.90 o
  -4  13  17      293.14      414.97     77.61 o
  -3  13  17       87.85      215.39     62.23 o
  -2  13  17      617.29      649.06     69.93 o
  -1  13  17      315.47      299.37     60.40 o
   0  13  17      265.05      293.92     62.95 o
   1  13  17      313.20      313.75     52.84 o
   2  13  17      633.71      601.43     63.48 o
   3  13  17       83.91      111.74     37.98 o
   4  13  17      295.37      311.08     75.38 o
  -4  14  17      278.68      420.59     66.11 o
  -3  14  17       50.50       97.54     46.55 o
  -2  14  17      160.88      264.36     59.29 o
  -1  14  17        8.60       84.40     65.75 o
   0  14  17      724.84      827.89     90.04 o
   1  14  17        8.18      114.79     37.71 o
   2  14  17      172.72      268.33     44.16 o
   3  14  17       51.16       46.82     32.51 o
   4  14  17      280.43      188.67     57.13 o
  -4  15  17       94.33      227.33     52.41 o
  -3  15  17      569.37      592.44     98.44 o
  -2  15  17      381.63      421.94     56.03 o
  -1  15  17      232.60      318.82     65.39 o
   0  15  17      216.65      173.70     42.77 o
   1  15  17      228.52      271.69     54.96 o
   2  15  17      373.08      460.80     49.96 o
   3  15  17      572.57      550.65     92.44 o
   4  15  17       95.62      113.26     46.71 o
  -3  16  17      332.74      407.95     68.36 o
  -2  16  17      298.47      306.26     56.21 o
  -1  16  17      283.67      367.18     73.03 o
   0  16  17       20.78      120.66     36.01 o
   1  16  17      276.79      282.48     63.01 o
   2  16  17      315.50      345.37     62.02 o
   3  16  17      325.73      289.52     62.51 o
  -3  17  17      357.46      227.86     60.59 o
  -2  17  17       19.18      169.50     72.87 o
  -1  17  17      231.76      269.78     57.95 o
   0  17  17       25.89       49.14     38.41 o
   1  17  17      227.17      205.82     44.44 o
   2  17  17       18.58      113.49     32.18 o
   3  17  17      362.36      309.09     54.97 o
  -2  18  17       93.29      131.98     67.75 o
  -1  18  17        9.73      116.00     67.72 o
   0  18  17       39.51       96.78     28.63 o
   1  18  17       10.34       88.61     31.91 o
   2  18  17       88.98      154.55     41.31 o
  -1  19  17       55.87       49.24     31.21 o
   0  19  17       60.83       92.65     63.08 o
   1  19  17       58.23       21.41     26.79 o
   0   0  18      324.81      494.83     70.42 o
   1   0  18      118.55      146.68     33.34 o
   2   0  18     1149.27     1124.74    112.57 o
   3   0  18     1985.85     1945.19     89.48 o
   4   0  18       86.60      208.34     56.98 o
   5   0  18        5.61      119.90     73.35 o
   6   0  18      155.03      281.82    205.10 o
  -6   1  18       19.37      121.19     97.69 o
  -5   1  18     1048.62     1081.11    143.30 o
  -4   1  18      326.07      441.14     82.84 o
  -3   1  18      433.37      638.68    105.15 o
  -2   1  18      292.07      244.47     33.00 o
  -1   1  18     2734.38     2725.73    114.86 o
   0   1  18     4452.57     4591.70    182.92 o
   1   1  18     2721.77     2791.17    106.15 o
   2   1  18      299.72      315.89     53.86 o
   3   1  18      417.83      439.10     68.09 o
   4   1  18      325.91      278.16     74.97 o
   5   1  18     1057.21     1006.82    165.37 o
   6   1  18       18.36      108.98     89.65 o
  -6   2  18       30.50      131.77    101.23 o
  -5   2  18      182.05      142.73     55.80 o
  -4   2  18      448.70      464.68     82.51 o
  -3   2  18     1001.78      980.46     93.61 o
  -2   2  18      326.33      421.17     43.67 o
  -1   2  18      991.70     1176.69    107.05 o
   0   2  18      154.69      172.56     29.50 o
   1   2  18      993.62     1296.08    130.62 o
   2   2  18      310.80      438.95     56.40 o
   3   2  18     1019.85     1084.35    110.97 o
   4   2  18      440.18      411.31     80.45 o
   5   2  18      179.18      189.17     69.34 o
   6   2  18       33.08       91.63    128.55 o
  -6   3  18      270.77      386.53    108.73 o
  -5   3  18      211.91      155.22     45.28 o
  -4   3  18     1523.86     1482.75    160.48 o
  -3   3  18      450.80      488.13     65.82 o
  -2   3  18     6616.04     5928.47    414.07 o
  -1   3  18      126.91       85.10     23.66 o
   0   3  18      704.42      660.26     63.86 o
   1   3  18      114.61      148.41     30.09 o
   2   3  18     6646.54     6493.27    479.09 o
   3   3  18      443.18      562.07     77.98 o
   4   3  18     1499.52     1354.95    183.81 o
   5   3  18      208.61      196.93     93.87 o
   6   3  18      261.43      235.44    162.05 o
  -6   4  18      285.26      251.19     77.57 o
  -5   4  18       35.78       25.09     79.37 o
  -4   4  18      116.59      222.69     90.67 o
  -3   4  18     1088.46     1157.81     96.99 o
  -2   4  18      149.49      186.48     34.82 o
  -1   4  18      152.07      173.21     24.53 o
   0   4  18      507.91      537.87     58.96 o
   1   4  18      143.30      212.19     51.73 o
   2   4  18      142.90      234.42     59.23 o
   3   4  18     1077.12     1169.47     91.53 o
   4   4  18      114.66       63.11     28.15 o
   5   4  18       33.39       97.30     86.21 o
   6   4  18      283.71      272.28    161.09 o
  -6   5  18      116.45       97.69     67.41 o
  -5   5  18       39.47      160.27     46.73 o
  -4   5  18      128.78      172.17     45.59 o
  -3   5  18     3063.89     3049.44    226.83 o
  -2   5  18     1332.75     1471.56    117.55 o
  -1   5  18     1775.22     1866.40    113.03 o
   0   5  18      279.24      233.89     36.98 o
   1   5  18     1801.28     2001.34    123.57 o
   2   5  18     1311.05     1584.78    223.66 o
   3   5  18     3077.20     3025.34    149.25 o
   4   5  18      131.17      157.79     60.16 o
   5   5  18       41.02      145.26     73.42 o
   6   5  18      123.62      238.03    135.66 o
  -6   6  18      246.56      217.16     50.84 o
  -5   6  18      292.19      259.81     56.14 o
  -4   6  18     1023.96     1077.67    105.77 o
  -3   6  18       33.69       91.64     30.35 o
  -2   6  18      733.82      800.93    103.21 o
  -1   6  18     2028.36     2107.39     95.13 o
   0   6  18      272.54      265.78     41.99 o
   1   6  18     2023.46     2122.27     94.82 o
   2   6  18      727.41      736.83    116.51 o
   3   6  18       28.65       44.80     56.91 o
   4   6  18     1010.83      703.35     79.36 o
   5   6  18      292.58      165.36    145.58 o
   6   6  18      247.04      299.15    116.81 o
  -6   7  18      296.44      220.95     65.69 o
  -5   7  18      144.87      165.88     53.94 o
  -4   7  18      221.30      156.47     50.99 o
  -3   7  18      415.70      501.39     75.52 o
  -2   7  18     1170.13     1156.58     93.31 o
  -1   7  18      245.12      234.57     33.01 o
   0   7  18     1078.68     1137.98    108.09 o
   1   7  18      238.44      273.13     54.20 o
   2   7  18     1191.30     1240.29    107.05 o
   3   7  18      394.82      469.13     72.27 o
   4   7  18      219.03      145.91     52.52 o
   5   7  18      144.89      235.68     77.62 o
   6   7  18      296.29      631.03    300.10 o
  -5   8  18      225.72      214.65     58.72 o
  -4   8  18      449.93      589.91     63.87 o
  -3   8  18     1091.70      983.93     97.35 o
  -2   8  18     1795.03     1916.93    128.43 o
  -1   8  18      970.55      951.01     75.99 o
   0   8  18     3303.78     3201.50    129.90 o
   1   8  18      933.20     1019.99     93.12 o
   2   8  18     1771.65     1801.93    121.39 o
   3   8  18     1079.38     1137.26     94.32 o
   4   8  18      465.09      516.38     67.31 o
   5   8  18      223.19      421.87    101.26 o
  -5   9  18      154.78      177.83     47.41 o
  -4   9  18      104.39       92.26     36.59 o
  -3   9  18      929.07     1066.80    116.15 o
  -2   9  18      480.76      548.91     87.87 o
  -1   9  18      509.40      462.60     55.88 o
   0   9  18       81.61       88.14     33.82 o
   1   9  18      505.75      440.14     60.02 o
   2   9  18      485.72      542.58     69.49 o
   3   9  18      922.48      833.90     88.44 o
   4   9  18       98.12      159.65     43.64 o
   5   9  18      159.47      256.27    158.53 o
  -5  10  18        9.11       78.23     32.84 o
  -4  10  18      494.00      439.69     62.50 o
  -3  10  18     1016.69     1055.45    114.63 o
  -2  10  18     1031.31     1105.57    109.12 o
  -1  10  18     1068.73      963.77    120.13 o
   0  10  18     1940.28     2171.13    163.68 o
   1  10  18     1046.51     1118.66    125.41 o
   2  10  18      996.41      965.50     87.47 o
   3  10  18     1026.84      974.21     95.28 o
   4  10  18      492.29      471.16     65.59 o
   5  10  18       10.68      335.45    137.66 o
  -5  11  18      220.07      150.00     47.59 o
  -4  11  18      234.93      281.55     64.77 o
  -3  11  18        2.92      104.69     31.80 o
  -2  11  18      206.80      268.31     52.67 o
  -1  11  18       33.10       18.87     33.85 o
   0  11  18      397.00      459.56     66.11 o
   1  11  18       32.59       45.35     18.25 o
   2  11  18      204.00      165.81     35.12 o
   3  11  18        2.77       74.58     15.52 o
   4  11  18      228.59      137.90     51.20 o
  -5  12  18      125.31       98.51     44.75 o
  -4  12  18      415.30      363.47     75.59 o
  -3  12  18      163.40      146.30     43.28 o
  -2  12  18      158.79      192.62     41.34 o
  -1  12  18      789.87      805.91     91.46 o
   0  12  18      549.54      518.62     79.04 o
   1  12  18      775.23      684.01     81.30 o
   2  12  18      153.24      113.10     24.68 o
   3  12  18      161.15      239.73     51.80 o
   4  12  18      425.83      413.47     91.01 o
  -4  13  18       63.01      173.35     46.80 o
  -3  13  18      128.16      196.48     54.56 o
  -2  13  18      172.21      173.14     47.19 o
  -1  13  18      227.99      234.15     45.78 o
   0  13  18      131.35       57.07     32.44 o
   1  13  18      231.58      204.28     62.60 o
   2  13  18      167.28      269.91     49.45 o
   3  13  18      129.01      189.27     49.07 o
   4  13  18       63.28       96.27     47.97 o
  -4  14  18       35.52       73.45     49.11 o
  -3  14  18      412.02      355.43     71.20 o
  -2  14  18       98.02      114.27     53.49 o
  -1  14  18      422.73      456.98     59.17 o
   0  14  18       23.78       78.61     49.03 o
   1  14  18      429.30      445.82     66.71 o
   2  14  18       99.24      150.37     35.53 o
   3  14  18      421.72      409.98     61.23 o
   4  14  18       32.44        6.82     51.91 o
  -4  15  18      432.02      446.64     81.26 o
  -3  15  18      117.98      176.24     45.25 o
  -2  15  18      370.11      305.96     61.87 o
  -1  15  18      112.68      187.80     44.22 o
   0  15  18      861.76      890.35     88.27 o
   1  15  18      111.32       55.19     30.09 o
   2  15  18      375.26      303.50     50.91 o
   3  15  18      121.16       82.46     31.31 o
   4  15  18      422.37      323.32     76.56 o
  -3  16  18       79.95      160.36     55.29 o
  -2  16  18      148.94      111.78     35.06 o
  -1  16  18       48.62       88.25     36.40 o
   0  16  18       73.79       70.75     50.96 o
   1  16  18       44.70       66.12     28.64 o
   2  16  18      148.34      132.15     49.34 o
   3  16  18       85.94      110.59     55.32 o
  -3  17  18       98.58      155.71     47.03 o
  -2  17  18      258.68      363.05     58.43 o
  -1  17  18      261.77      281.11     60.96 o
   0  17  18        1.43       82.41     29.22 o
   1  17  18      273.39      271.98     62.98 o
   2  17  18      268.33      241.26     51.54 o
   3  17  18       99.77      161.52     55.12 o
  -2  18  18       29.51      104.25     34.52 o
  -1  18  18       69.66      147.99     59.35 o
   0  18  18       98.56      148.68     41.61 o
   1  18  18       70.33      144.41     40.44 o
   2  18  18       29.66       88.08     31.50 o
  -1  19  18       86.81      119.53     34.92 o
   0  19  18      255.60      326.80     50.60 o
   1  19  18       86.68      129.91     47.58 o
   1   0  19     3520.52     3882.27    166.70 o
   2   0  19       29.51       65.34     14.11 o
   3   0  19      349.08      286.50     91.32 o
   4   0  19        0.09       91.87     32.33 o
   5   0  19      373.25      441.04    143.38 o
   6   0  19       20.66      296.21    175.03 o
  -6   1  19      108.96      505.31    195.15 o
  -5   1  19       97.53       -9.53     52.12 o
  -4   1  19      159.60      182.15    104.79 o
  -3   1  19     2333.09     2412.21    191.93 o
  -2   1  19     2014.82     2241.58    121.52 o
  -1   1  19      584.14      570.88     54.44 o
   0   1  19      142.59       95.64     33.77 o
   1   1  19      583.36      609.81     58.82 o
   2   1  19     2038.33     2227.13    134.75 o
   3   1  19     2298.15     2437.79    137.76 o
   4   1  19      159.53      276.42     68.94 o
   5   1  19       97.34      116.65     54.04 o
   6   1  19      108.22      270.83    164.89 o
  -6   2  19       57.82       70.61     68.97 o
  -5   2  19       81.49       21.23    103.65 o
  -4   2  19      526.30      610.23     95.41 o
  -3   2  19     1159.61     1158.78    109.89 o
  -2   2  19     2597.65     2572.51    111.86 o
  -1   2  19      991.30     1055.06     91.68 o
   0   2  19     1610.11     1579.26    103.69 o
   1   2  19     1003.04     1136.66     82.65 o
   2   2  19     2620.61     2673.19    146.02 o
   3   2  19     1169.19     1205.55     91.72 o
   4   2  19      521.35      510.31     91.51 o
   5   2  19       78.72      242.75    108.64 o
   6   2  19       52.50      215.69    109.61 o
  -6   3  19       41.10      200.53    104.93 o
  -5   3  19       34.96      167.54    132.30 o
  -4   3  19      355.30      475.94     68.93 o
  -3   3  19      591.50      512.04     82.03 o
  -2   3  19     2269.99     2432.17    118.80 o
  -1   3  19      184.05      231.81     31.45 o
   0   3  19        7.77       62.68     31.03 o
   1   3  19      184.24      146.83     51.05 o
   2   3  19     2242.43     2500.15    122.39 o
   3   3  19      575.23      616.77     86.37 o
   4   3  19      363.10      293.99    100.18 o
   5   3  19       36.25      140.31     59.93 o
   6   3  19       42.85      279.47    128.75 o
  -6   4  19      103.34       92.95     62.18 o
  -5   4  19      118.27      139.17     44.72 o
  -4   4  19      289.15      271.12     58.73 o
  -3   4  19       15.28      144.73     46.01 o
  -2   4  19      429.92      400.91     54.59 o
  -1   4  19      147.53      187.81     39.34 o
   0   4  19     6752.37     6551.94    352.27 o
   1   4  19      152.53      193.13     38.65 o
   2   4  19      432.55      408.72     68.13 o
   3   4  19       17.12       82.12     27.45 o
   4   4  19      284.72      260.86     68.78 o
   5   4  19      114.49       61.86     51.49 o
   6   4  19       98.22      198.25    121.35 o
  -6   5  19        4.76       65.70     74.38 o
  -5   5  19      110.85      146.64     58.00 o
  -4   5  19      349.85      289.23     56.70 o
  -3   5  19      337.60      397.90     60.03 o
  -2   5  19      849.59      797.28     93.82 o
  -1   5  19       48.73       54.85     24.92 o
   0   5  19      316.09      329.49     42.01 o
   1   5  19       48.11       56.35     38.60 o
   2   5  19      877.32      905.23    143.61 o
   3   5  19      339.71      359.52     56.28 o
   4   5  19      360.95      299.35     68.09 o
   5   5  19      113.38      158.26     73.82 o
   6   5  19        4.59      158.20     83.92 o
  -5   6  19      665.69      619.36     86.83 o
  -4   6  19      445.20      493.93     84.97 o
  -3   6  19     1264.28     1176.89    110.24 o
  -2   6  19      193.07      195.31     53.52 o
  -1   6  19     1118.72     1134.86     92.47 o
   0   6  19     1451.01     1432.17     92.63 o
   1   6  19     1114.02     1143.98     80.28 o
   2   6  19      187.97      257.67     59.55 o
   3   6  19     1242.95     1083.05    136.68 o
   4   6  19      441.95      502.82     66.80 o
   5   6  19      656.83      711.44    164.02 o
  -5   7  19      192.67      203.16     47.96 o
  -4   7  19      136.29      108.39     35.27 o
  -3   7  19      322.85      444.79     67.43 o
  -2   7  19      647.53      514.63     70.16 o
  -1   7  19     1340.41     1322.51     79.62 o
   0   7  19      239.95      302.64     55.24 o
   1   7  19     1350.89     1306.70     94.61 o
   2   7  19      638.89      836.30    127.87 o
   3   7  19      344.69      386.84     61.43 o
   4   7  19      135.75      178.86     44.19 o
   5   7  19      199.11      173.14     79.67 o
  -5   8  19      197.10      259.33     66.32 o
  -4   8  19      166.12      182.06     46.23 o
  -3   8  19      818.57      873.57    125.33 o
  -2   8  19       50.96       91.95     51.27 o
  -1   8  19     1132.90     1132.11     87.97 o
   0   8  19       89.62      119.57     33.27 o
   1   8  19     1131.92     1144.78    102.43 o
   2   8  19       49.45      100.77     31.63 o
   3   8  19      808.15      789.82     84.98 o
   4   8  19      172.73      156.74     55.23 o
   5   8  19      199.63      195.56     79.17 o
  -5   9  19       92.25      103.26     44.55 o
  -4   9  19      245.11      320.12     63.08 o
  -3   9  19     1119.29     1037.55    109.55 o
  -2   9  19      111.09      172.36     41.80 o
  -1   9  19     1324.16     1441.31    107.61 o
   0   9  19       51.89       42.80     51.04 o
   1   9  19     1337.77     1285.17     98.45 o
   2   9  19       97.70      179.34     49.93 o
   3   9  19     1118.15     1057.13    117.59 o
   4   9  19      248.81      255.89     68.43 o
   5   9  19       93.27      101.54     84.91 o
  -5  10  19       78.73      125.48     42.27 o
  -4  10  19      600.20      627.71    104.94 o
  -3  10  19      699.05      636.00     81.22 o
  -2  10  19     1055.54     1008.32     96.89 o
  -1  10  19      198.61      249.28     44.83 o
   0  10  19       31.88       97.76     37.01 o
   1  10  19      198.39      114.32     35.75 o
   2  10  19     1040.00      900.24     96.05 o
   3  10  19      690.73      668.85     76.81 o
   4  10  19      604.11      550.50    115.61 o
   5  10  19       75.52      -87.04    137.53 o
  -5  11  19       23.23       84.91     29.27 o
  -4  11  19      463.02      625.89     82.21 o
  -3  11  19        3.70        1.68     37.25 o
  -2  11  19     1094.57     1154.75    128.20 o
  -1  11  19      460.95      597.29     93.66 o
   0  11  19      151.49      200.04     41.34 o
   1  11  19      474.58      442.51     61.93 o
   2  11  19     1115.82     1075.24    117.30 o
   3  11  19        5.43       71.66     29.00 o
   4  11  19      471.56      310.44     72.98 o
  -4  12  19      248.67      255.18     65.94 o
  -3  12  19      129.04      163.71     66.22 o
  -2  12  19       27.36       57.10     38.26 o
  -1  12  19      145.84      155.07     37.86 o
   0  12  19       12.80      103.73     27.19 o
   1  12  19      146.23       94.28     34.29 o
   2  12  19       26.66       54.65     22.38 o
   3  12  19      127.19       95.48     32.19 o
   4  12  19      252.38      370.75     70.44 o
  -4  13  19      152.80      111.17     42.84 o
  -3  13  19      859.73      750.84    112.41 o
  -2  13  19      224.72      267.98     60.49 o
  -1  13  19      381.00      407.61     66.93 o
   0  13  19      251.00      251.56     48.28 o
   1  13  19      367.03      277.48     53.49 o
   2  13  19      229.10      260.86     47.14 o
   3  13  19      849.57      790.90    103.52 o
   4  13  19      155.38      198.11     64.90 o
  -4  14  19      111.10      101.47     54.69 o
  -3  14  19       27.88      102.68     58.07 o
  -2  14  19       50.18      105.28     35.42 o
  -1  14  19      168.13      178.10     42.08 o
   0  14  19      763.72      751.02     75.28 o
   1  14  19      178.07      241.15     50.26 o
   2  14  19       50.03       83.16     33.36 o
   3  14  19       25.38       37.10     36.88 o
   4  14  19      116.43      106.57     37.74 o
  -3  15  19      160.05       78.21     60.60 o
  -2  15  19       96.06      100.84     36.92 o
  -1  15  19       93.28      141.03     45.84 o
   0  15  19        0.82       11.61     34.00 o
   1  15  19       97.06      139.65     43.48 o
   2  15  19      106.27      118.53     37.46 o
   3  15  19      160.25      109.22     32.83 o
  -3  16  19       91.08      153.12     44.98 o
  -2  16  19       64.88      157.46     43.02 o
  -1  16  19       92.58      249.40     59.13 o
   0  16  19       23.82      139.45     38.29 o
   1  16  19       87.17      139.68     39.26 o
   2  16  19       60.46       99.64     28.77 o
   3  16  19       95.01       93.65     42.14 o
  -2  17  19      162.99      116.17     34.04 o
  -1  17  19       16.29       41.08     34.91 o
   0  17  19        0.68       69.49     35.80 o
   1  17  19       14.82       58.65     33.55 o
   2  17  19      158.30      208.07     70.12 o
  -1  18  19      100.24      113.81     38.62 o
   0  18  19      181.49      215.96     58.48 o
   1  18  19      100.11       68.93     36.48 o
   0   0  20       85.34      147.11     39.15 o
   1   0  20      155.41      102.79     28.58 o
   2   0  20     2895.60     2929.89    141.26 o
   3   0  20      102.86       88.24     38.97 o
   4   0  20      261.77      324.22     83.07 o
   5   0  20      310.16      278.16    112.39 o
   6   0  20      288.14      531.28    170.93 o
  -6   1  20      332.14      466.99    235.68 o
  -5   1  20      162.47      233.97     74.85 o
  -4   1  20      636.76      728.24    124.20 o
  -3   1  20     1810.33     2057.53    165.79 o
  -2   1  20     1590.01     1638.87    104.62 o
  -1   1  20      701.19      728.45     69.63 o
   0   1  20      523.44      686.43     68.66 o
   1   1  20      697.05      677.77     60.42 o
   2   1  20     1575.09     1783.17    133.18 o
   3   1  20     1848.74     1872.14    142.90 o
   4   1  20      637.44      752.97     99.72 o
   5   1  20      163.36      112.60     65.54 o
   6   1  20      333.03      343.99    324.44 o
  -6   2  20       96.59       67.42     56.23 o
  -5   2  20      239.05      275.10     83.63 o
  -4   2  20       77.52      139.53     74.56 o
  -3   2  20      988.66     1198.61    135.26 o
  -2   2  20     1206.89     1260.66     75.75 o
  -1   2  20     1053.81     1133.47     93.00 o
   0   2  20      112.35      172.16     29.52 o
   1   2  20     1069.41     1189.69     80.54 o
   2   2  20     1259.16     1413.88    112.00 o
   3   2  20      988.34      902.26    115.61 o
   4   2  20       89.42      176.40     53.84 o
   5   2  20      239.55      384.39    164.92 o
   6   2  20       95.49      219.03    154.16 o
  -6   3  20       92.99      248.83    104.89 o
  -5   3  20      372.73      401.43     95.28 o
  -4   3  20      209.57      213.11     56.81 o
  -3   3  20     1389.32     1389.68    131.14 o
  -2   3  20      346.74      361.56     50.10 o
  -1   3  20      300.41      261.51     37.57 o
   0   3  20      820.83      852.91     90.82 o
   1   3  20      302.95      305.10     50.04 o
   2   3  20      327.61      524.13     86.80 o
   3   3  20     1401.55     1318.54    123.04 o
   4   3  20      204.02      193.60     85.76 o
   5   3  20      376.86      365.89    108.68 o
   6   3  20       92.13      196.85    129.20 o
  -6   4  20       65.14      112.07     48.20 o
  -5   4  20      344.02      189.98     75.49 o
  -4   4  20     1669.81     1590.40    135.38 o
  -3   4  20     1826.94     1824.06    144.25 o
  -2   4  20     1367.94     1354.91     80.02 o
  -1   4  20       34.16       59.72     22.97 o
   0   4  20     1318.66     1545.88    107.15 o
   1   4  20       29.94       31.18     33.39 o
   2   4  20     1417.04     1416.72    130.80 o
   3   4  20     1845.78     1878.68    128.53 o
   4   4  20     1683.86     1430.05    177.57 o
   5   4  20      339.28      413.89    119.56 o
   6   4  20       61.55      155.72    100.34 o
  -5   5  20      125.95      203.48     69.97 o
  -4   5  20      738.07      700.52     94.80 o
  -3   5  20     1507.38     1530.96    126.53 o
  -2   5  20       61.48       65.76     40.68 o
  -1   5  20     1329.47     1381.60     85.83 o
   0   5  20      432.92      516.48     62.50 o
   1   5  20     1333.13     1252.74     74.30 o
   2   5  20       56.55       97.44     28.04 o
   3   5  20     1493.47     1613.08    147.42 o
   4   5  20      742.94      736.11     96.95 o
   5   5  20      125.49      182.85     99.16 o
  -5   6  20       53.12       94.45     39.75 o
  -4   6  20      112.57      131.94     40.69 o
  -3   6  20     1188.52     1118.59     92.99 o
  -2   6  20      943.16     1075.79    115.80 o
  -1   6  20      904.63     1084.90     96.61 o
   0   6  20     1088.39     1136.01    117.55 o
   1   6  20      887.46     1019.45     76.41 o
   2   6  20      939.47      833.84    115.92 o
   3   6  20     1197.69     1199.32    135.03 o
   4   6  20      107.32      145.98     34.09 o
   5   6  20       50.08       21.78     52.84 o
  -5   7  20      253.47      223.74     50.72 o
  -4   7  20      579.69      654.90    129.50 o
  -3   7  20      758.23      796.03    143.33 o
  -2   7  20      924.23     1015.85    121.08 o
  -1   7  20     1887.19     1789.67     90.90 o
   0   7  20      258.32      209.69     50.00 o
   1   7  20     1909.12     1896.37    119.23 o
   2   7  20      924.50      820.72    129.13 o
   3   7  20      743.05      732.10     94.98 o
   4   7  20      573.80      638.33    101.57 o
   5   7  20      254.04      399.51     86.50 o
  -5   8  20       68.86      175.01     59.87 o
  -4   8  20        1.79      139.56     41.96 o
  -3   8  20      789.60      719.76     87.04 o
  -2   8  20      766.06      814.86    112.88 o
  -1   8  20      159.63      165.57     39.78 o
   0   8  20      885.95      961.34    106.49 o
   1   8  20      162.50      250.77     72.84 o
   2   8  20      782.62      729.64    127.57 o
   3   8  20      795.36      642.51     80.16 o
   4   8  20        1.59       73.33    103.22 o
   5   8  20       66.62       99.86     67.89 o
  -5   9  20      397.57      312.54     79.89 o
  -4   9  20       36.93      105.88     43.11 o
  -3   9  20      572.79      594.25     71.96 o
  -2   9  20      642.68      668.94     94.25 o
  -1   9  20      756.37      678.53     84.86 o
   0   9  20     1872.01     1794.06    123.73 o
   1   9  20      773.24      733.59     83.60 o
   2   9  20      649.13      626.96     99.00 o
   3   9  20      571.81      536.25     75.74 o
   4   9  20       37.10       83.95     42.60 o
   5   9  20      393.86      715.30    244.00 o
  -5  10  20      104.84       58.51     37.46 o
  -4  10  20       64.95      136.98     51.17 o
  -3  10  20       37.46       95.53     35.02 o
  -2  10  20      323.94      366.67     71.58 o
  -1  10  20       71.83       48.62     31.27 o
   0  10  20      519.15      559.05     73.86 o
   1  10  20       69.83       36.53     27.06 o
   2  10  20      328.07      306.06     88.93 o
   3  10  20       39.98       71.48     43.48 o
   4  10  20       63.55       99.81     96.91 o
   5  10  20      108.31      294.02    134.22 o
  -4  11  20       10.45      100.73     33.39 o
  -3  11  20      355.66      354.82     64.60 o
  -2  11  20      517.62      414.82     78.06 o
  -1  11  20      826.79      696.01     91.45 o
   0  11  20     2405.75     2361.36    148.79 o
   1  11  20      814.09      654.92     76.34 o
   2  11  20      503.22      476.34     65.80 o
   3  11  20      357.44      421.33     62.41 o
   4  11  20       10.61      105.23     50.27 o
  -4  12  20       21.76       31.17     34.67 o
  -3  12  20      482.48      361.07     62.69 o
  -2  12  20      480.04      609.53     63.57 o
  -1  12  20      679.06      583.95     81.96 o
   0  12  20       64.42      114.19     33.44 o
   1  12  20      686.38      715.64     94.93 o
   2  12  20      492.49      523.66     90.63 o
   3  12  20      485.04      432.26     65.11 o
   4  12  20       21.06       23.05     18.36 o
  -4  13  20       39.75       10.92     32.77 o
  -3  13  20      194.07      196.76     53.61 o
  -2  13  20       25.05       54.59     35.42 o
  -1  13  20     1762.49     1527.38    165.02 o
   0  13  20      115.40       96.70     40.56 o
   1  13  20     1738.75     1546.04    139.13 o
   2  13  20       23.40       97.85     38.84 o
   3  13  20      199.69      159.69     43.54 o
   4  13  20       41.15      266.49     74.57 o
  -4  14  20       37.09       55.93     24.65 o
  -3  14  20      229.18      370.49     63.43 o
  -2  14  20       26.24      109.36     43.42 o
  -1  14  20       96.47      119.24     35.74 o
   0  14  20        7.34       69.18     23.82 o
   1  14  20      106.57      109.06     38.71 o
   2  14  20       24.66       20.73     65.41 o
   3  14  20      225.07      176.28     40.97 o
   4  14  20       35.21       64.21     50.12 o
  -3  15  20      148.32      118.89     41.67 o
  -2  15  20      156.46      179.66     43.62 o
  -1  15  20      207.57      332.04     58.02 o
   0  15  20      374.24      435.87     63.98 o
   1  15  20      195.35      117.34     40.73 o
   2  15  20      159.38      154.57     45.48 o
   3  15  20      156.68      155.43     63.11 o
  -3  16  20      158.23      235.39     67.57 o
  -2  16  20       70.55       43.88     43.60 o
  -1  16  20       33.88       79.18     29.75 o
   0  16  20      155.50      163.01     46.71 o
   1  16  20       33.39       77.81     32.28 o
   2  16  20       67.36      125.95     38.60 o
   3  16  20      155.89      168.63     54.94 o
  -2  17  20      262.07      348.88     50.97 o
  -1  17  20      177.16      209.83     56.10 o
   0  17  20      539.22      429.46     66.37 o
   1  17  20      177.62      174.41     55.76 o
   2  17  20      267.61      141.47     51.91 o
  -1  18  20       22.07       98.14     28.47 o
   0  18  20        2.68       60.87     29.70 o
   1  18  20       22.22      109.01     41.77 o
   1   0  21     1339.96     1254.32     87.71 o
   2   0  21      507.73      512.00     76.64 o
   3   0  21      903.29     1041.01    113.88 o
   4   0  21        1.33       48.16     36.76 o
   5   0  21      249.57      228.83     82.29 o
   6   0  21       10.46      133.05    135.12 o
  -6   1  21       41.15      -76.41    123.59 o
  -5   1  21      218.39      297.73    118.06 o
  -4   1  21      310.19      451.18     96.90 o
  -3   1  21     4879.88     4722.32    323.71 o
  -2   1  21     4906.62     4899.62    195.87 o
  -1   1  21     4276.31     4310.31    143.82 o
   0   1  21      222.33      303.51     41.28 o
   1   1  21     4300.10     4367.58    160.18 o
   2   1  21     4899.23     5137.21    221.86 o
   3   1  21     4884.37     4967.93    332.37 o
   4   1  21      315.52      289.66     64.25 o
   5   1  21      214.28      178.26     80.81 o
   6   1  21       38.07      242.50    127.33 o
  -6   2  21      359.82      365.28    210.32 o
  -5   2  21       59.94      165.72     54.38 o
  -4   2  21      232.61      290.55     62.27 o
  -3   2  21      308.70      318.90     79.32 o
  -2   2  21      640.29      673.27     73.78 o
  -1   2  21      779.27      845.32     76.69 o
   0   2  21        8.38       71.39     22.85 o
   1   2  21      768.83      839.00     90.04 o
   2   2  21      644.86      704.75     95.61 o
   3   2  21      315.25      301.35     53.63 o
   4   2  21      227.14      425.60     96.72 o
   5   2  21       57.82      117.01     74.20 o
   6   2  21      352.56      160.47     92.18 o
  -5   3  21      159.86      213.69     60.51 o
  -4   3  21       45.58       82.80     57.29 o
  -3   3  21      836.48      880.02     90.89 o
  -2   3  21     2134.04     1926.05     99.27 o
  -1   3  21      598.65      602.56     77.95 o
   0   3  21     1796.37     1812.57     83.22 o
   1   3  21      594.93      633.66     80.77 o
   2   3  21     2165.93     2211.17    152.71 o
   3   3  21      833.87      910.61     86.23 o
   4   3  21       45.30       72.63     53.12 o
   5   3  21      163.43      105.95    101.54 o
  -5   4  21      297.01      483.82     87.49 o
  -4   4  21       17.12       82.12     33.79 o
  -3   4  21      139.61      193.65     42.48 o
  -2   4  21      520.68      429.68     74.24 o
  -1   4  21      222.85      258.85     39.70 o
   0   4  21      267.41      317.83     52.40 o
   1   4  21      225.42      258.48     48.23 o
   2   4  21      538.81      534.96     88.81 o
   3   4  21      138.94      134.56     73.92 o
   4   4  21       13.80      106.39     29.51 o
   5   4  21      296.51      254.78     91.27 o
  -5   5  21      342.62      404.43     93.35 o
  -4   5  21        0.56        4.43     42.81 o
  -3   5  21      128.70      130.33     34.26 o
  -2   5  21      808.19      736.76     94.86 o
  -1   5  21      455.45      481.43     60.25 o
   0   5  21     4775.54     4753.80    227.13 o
   1   5  21      450.29      424.04     69.15 o
   2   5  21      782.23      730.14     99.26 o
   3   5  21      131.56      111.24     32.34 o
   4   5  21        0.85       58.93     43.01 o
   5   5  21      352.09      331.87     95.48 o
  -5   6  21      177.16      178.74     65.40 o
  -4   6  21       66.26       75.35     48.77 o
  -3   6  21      212.04      180.69     67.45 o
  -2   6  21      174.37      281.72     52.55 o
  -1   6  21       61.13       64.55     27.02 o
   0   6  21      492.65      647.50     77.27 o
   1   6  21       59.56       84.19     28.10 o
   2   6  21      185.26      229.01     74.33 o
   3   6  21      230.22      186.11     55.99 o
   4   6  21       64.38      152.64     99.28 o
   5   6  21      173.35      178.06     76.36 o
  -5   7  21      113.57      205.46     80.96 o
  -4   7  21      527.73      761.55    129.78 o
  -3   7  21      175.67      164.60     57.96 o
  -2   7  21     1324.34     1504.40    151.44 o
  -1   7  21     1151.14     1161.69     96.64 o
   0   7  21      157.70      214.85     44.24 o
   1   7  21     1152.86     1098.65    133.10 o
   2   7  21     1335.92     1431.66    184.92 o
   3   7  21      168.02      110.75     38.14 o
   4   7  21      543.09      544.41     89.40 o
   5   7  21      113.40      223.80     91.52 o
  -5   8  21      264.24      354.83    121.26 o
  -4   8  21       59.53       79.46     36.50 o
  -3   8  21      201.86      163.95     48.10 o
  -2   8  21       16.46       41.07     46.18 o
  -1   8  21      460.59      417.65     54.95 o
   0   8  21     2033.51     1947.18    134.74 o
   1   8  21      459.80      572.55     72.75 o
   2   8  21       12.88       62.85     29.09 o
   3   8  21      206.63      170.57    101.68 o
   4   8  21       61.66      144.45     69.72 o
   5   8  21      271.47      326.59    104.77 o
  -5   9  21        2.62       36.92     49.53 o
  -4   9  21        8.57       81.36     48.29 o
  -3   9  21      486.36      581.10     81.46 o
  -2   9  21      196.03      219.98     49.41 o
  -1   9  21      507.41      429.14     62.47 o
   0   9  21       12.15       78.78     23.69 o
   1   9  21      512.64      466.79     68.73 o
   2   9  21      192.57      174.38     95.36 o
   3   9  21      498.64      479.31     76.01 o
   4   9  21        8.01      120.65     56.03 o
   5   9  21        1.65      262.13    160.12 o
  -5  10  21      175.92      196.55     45.13 o
  -4  10  21       97.84      184.24     53.46 o
  -3  10  21      336.87      424.83     62.95 o
  -2  10  21      626.54      613.48     74.25 o
  -1  10  21     1496.27     1396.69    153.77 o
   0  10  21      107.69      174.80     48.06 o
   1  10  21     1489.51     1499.54    158.09 o
   2  10  21      624.58      522.17     79.58 o
   3  10  21      341.57      322.19     67.83 o
   4  10  21      104.46      167.56     84.73 o
   5  10  21      178.17      311.19    117.98 o
  -4  11  21        3.96       76.81     26.26 o
  -3  11  21      197.92      267.18     67.84 o
  -2  11  21      907.21      959.97     92.12 o
  -1  11  21       84.07      128.61     41.26 o
   0  11  21        5.06       20.97     33.42 o
   1  11  21       80.48       62.19     43.98 o
   2  11  21      904.39      878.84    111.16 o
   3  11  21      196.77      167.16     43.61 o
   4  11  21        3.19      125.00     95.71 o
  -4  12  21      557.97      600.05     91.32 o
  -3  12  21      199.67      201.61     50.64 o
  -2  12  21      561.47      749.46     78.16 o
  -1  12  21      303.64      314.28     65.37 o
   0  12  21       11.51       59.96     37.14 o
   1  12  21      304.08      291.16     57.54 o
   2  12  21      576.66      455.94     72.03 o
   3  12  21      208.98      171.22     53.54 o
   4  12  21      566.39      448.55    106.74 o
  -4  13  21      185.12      163.44     43.82 o
  -3  13  21       86.73       68.05     35.42 o
  -2  13  21       88.94      136.16     43.58 o
  -1  13  21       38.73      103.73     42.77 o
   0  13  21      568.91      636.55     54.02 o
   1  13  21       39.33       85.45     28.62 o
   2  13  21       93.16       83.96     98.08 o
   3  13  21       84.94      135.41     37.93 o
   4  13  21      185.64      178.82     62.13 o
  -3  14  21      858.95      689.76    127.48 o
  -2  14  21       66.91      121.76     45.55 o
  -1  14  21      143.87      176.90     41.15 o
   0  14  21      446.47      459.55     47.81 o
   1  14  21      139.62      138.75     37.46 o
   2  14  21       72.15       80.91     59.65 o
   3  14  21      872.01      603.15    101.04 o
  -3  15  21       63.05      180.34     47.64 o
  -2  15  21       80.64      140.70     43.09 o
  -1  15  21        8.39       61.92     30.92 o
   0  15  21       97.46       71.10     37.71 o
   1  15  21        7.86       37.78     41.44 o
   2  15  21       76.72       51.48     33.15 o
   3  15  21       61.89      148.85     46.54 o
  -2  16  21      181.83      240.28     61.43 o
  -1  16  21      230.10      134.94     54.74 o
   0  16  21       64.49       59.87     32.72 o
   1  16  21      238.89      280.21     79.74 o
   2  16  21      171.13      179.02     85.95 o
  -2  17  21      141.77      210.18     56.74 o
  -1  17  21      102.42      109.49     58.85 o
   0  17  21      168.79      202.44     51.12 o
   1  17  21      103.12       43.36     52.49 o
   2  17  21      146.23      185.68     62.14 o
   0  18  21       14.77       39.48     62.22 o
   0   0  22       22.15       50.08     35.61 o
   1   0  22     4060.78     3971.31    118.13 o
   2   0  22      313.59      370.81     55.29 o
   3   0  22      222.65      354.46     78.03 o
   4   0  22       37.00      173.96    139.79 o
   5   0  22     1354.59     1161.38    266.59 o
  -5   1  22       75.23      168.91     70.90 o
  -4   1  22      130.86       93.47     46.32 o
  -3   1  22      565.53      605.54     74.25 o
  -2   1  22     1439.40     1419.45     98.96 o
  -1   1  22      211.94      235.22     38.81 o
   0   1  22      163.95      205.52     34.26 o
   1   1  22      203.81      258.67     43.55 o
   2   1  22     1488.66     1596.23    113.97 o
   3   1  22      575.88      724.93    124.07 o
   4   1  22      135.14      138.55     80.97 o
   5   1  22       75.27      215.75     82.51 o
  -5   2  22      369.36      475.18    102.00 o
  -4   2  22     1485.74     1541.80    180.99 o
  -3   2  22      184.30      181.11     46.79 o
  -2   2  22      684.45      657.14     69.39 o
  -1   2  22      254.74      255.27     35.17 o
   0   2  22     1250.68     1242.66     65.78 o
   1   2  22      266.01      279.68     44.23 o
   2   2  22      672.01      700.43     99.60 o
   3   2  22      175.42      180.50     47.06 o
   4   2  22     1473.79     1246.69    162.18 o
   5   2  22      356.82      469.01    116.17 o
  -5   3  22       69.98      170.29     57.05 o
  -4   3  22      270.60      249.40     55.41 o
  -3   3  22      202.76      215.64     53.33 o
  -2   3  22      872.13      778.06     86.41 o
  -1   3  22     1289.37     1218.44     77.89 o
   0   3  22      137.16      186.67     34.89 o
   1   3  22     1312.49     1300.43     80.53 o
   2   3  22      841.84      726.60    105.66 o
   3   3  22      215.83      286.89     77.59 o
   4   3  22      281.25      297.73     81.44 o
   5   3  22       68.85      209.79     97.93 o
  -5   4  22      407.53      424.25     95.80 o
  -4   4  22        9.33       63.86     36.58 o
  -3   4  22      114.52      120.98     38.41 o
  -2   4  22       69.06       73.59     22.30 o
  -1   4  22      306.69      302.34     40.52 o
   0   4  22        1.15       42.97     44.20 o
   1   4  22      318.60      384.57     58.76 o
   2   4  22       71.15      138.03     52.08 o
   3   4  22      117.73      161.64     44.41 o
   4   4  22       12.56       73.65     45.47 o
   5   4  22      413.29      392.77    102.67 o
  -5   5  22       83.04      181.76     59.62 o
  -4   5  22       74.14       90.65     53.40 o
  -3   5  22      484.98      622.89     81.14 o
  -2   5  22      125.35      201.49     50.33 o
  -1   5  22      227.28      264.00     42.52 o
   0   5  22      103.86      109.04     31.02 o
   1   5  22      230.50      277.76     52.86 o
   2   5  22      125.73      110.24     34.24 o
   3   5  22      495.99      494.01     79.87 o
   4   5  22       75.40       99.26     58.45 o
   5   5  22       86.54      228.94     93.46 o
  -5   6  22       70.76       83.94     58.26 o
  -4   6  22     1774.01     1659.11    186.54 o
  -3   6  22      172.76      241.93     56.72 o
  -2   6  22      853.41      981.34     85.43 o
  -1   6  22     1564.75     1527.20    112.22 o
   0   6  22     1043.87      923.97     92.93 o
   1   6  22     1559.69     1548.38    104.70 o
   2   6  22      872.48     1025.33    117.27 o
   3   6  22      168.69      134.35     34.02 o
   4   6  22     1784.83     1675.21    188.16 o
   5   6  22       66.68      264.63    136.08 o
  -5   7  22       67.32      197.85    114.30 o
  -4   7  22      164.12      217.31     58.11 o
  -3   7  22       24.10       92.89     40.51 o
  -2   7  22     1142.26     1237.12    127.63 o
  -1   7  22      243.59      285.30     42.47 o
   0   7  22       25.93       63.34     35.74 o
   1   7  22      250.70      276.71     49.64 o
   2   7  22     1159.39     1044.73    109.86 o
   3   7  22       20.89       39.22     36.99 o
   4   7  22      170.55      170.50    159.12 o
   5   7  22       66.42      111.00     62.53 o
  -5   8  22      164.11      245.81     62.19 o
  -4   8  22      566.68      611.65    105.35 o
  -3   8  22      106.48       92.95     24.49 o
  -2   8  22      435.38      339.18     63.36 o
  -1   8  22     1329.75     1116.47    123.28 o
   0   8  22        0.01       73.00     30.43 o
   1   8  22     1342.09     1439.19    128.23 o
   2   8  22      441.73      427.07     80.28 o
   3   8  22      114.34      204.04     50.54 o
   4   8  22      570.96      590.13    184.19 o
   5   8  22      164.23      245.68    197.74 o
  -5   9  22      110.39      186.74     45.01 o
  -4   9  22      234.17      274.07     61.90 o
  -3   9  22      191.35      272.58     61.82 o
  -2   9  22     1234.83     1325.89    148.58 o
  -1   9  22      453.69      522.68     72.17 o
   0   9  22       57.53      118.24     34.09 o
   1   9  22      452.17      507.08     68.17 o
   2   9  22     1254.25     1264.18    152.80 o
   3   9  22      186.53      307.77     68.38 o
   4   9  22      241.09      341.30    102.12 o
   5   9  22      106.57      278.26    146.83 o
  -4  10  22       40.39      109.62     65.57 o
  -3  10  22       49.94       67.70     27.34 o
  -2  10  22      393.00      395.06     68.51 o
  -1  10  22      328.36      314.94     57.96 o
   0  10  22        8.15       93.83     38.72 o
   1  10  22      335.66      307.23     49.79 o
   2  10  22      397.53      365.31     68.11 o
   3  10  22       56.03       61.06     31.66 o
   4  10  22       37.28      127.88     63.10 o
  -4  11  22      152.46      127.31     81.73 o
  -3  11  22        9.34      140.51     44.22 o
  -2  11  22       11.01       46.41     45.14 o
  -1  11  22      177.43       95.65     32.45 o
   0  11  22      176.50      168.36     44.54 o
   1  11  22      179.61      165.36     51.19 o
   2  11  22        8.08       71.38     40.25 o
   3  11  22        8.60      153.20     50.31 o
   4  11  22      146.86      169.46     63.72 o
  -4  12  22       17.94       67.34     33.65 o
  -3  12  22       56.84       73.35     37.08 o
  -2  12  22        8.62       81.78     33.05 o
  -1  12  22      176.99      172.61     45.55 o
   0  12  22       70.42      112.24     38.15 o
   1  12  22      181.66      197.09     46.17 o
   2  12  22        8.19       58.25     41.14 o
   3  12  22       59.12       92.81     34.94 o
   4  12  22       19.36      166.26    109.25 o
  -3  13  22      256.32      305.79     70.76 o
  -2  13  22      718.29      610.07     75.58 o
  -1  13  22      178.47      222.77     52.36 o
   0  13  22      191.89      206.28     47.79 o
   1  13  22      175.10      215.09     46.42 o
   2  13  22      697.97      641.95     91.07 o
   3  13  22      254.22      269.26     69.79 o
  -3  14  22       37.01       82.41     60.35 o
  -2  14  22       94.49      103.85     35.82 o
  -1  14  22      449.15      525.81     83.91 o
   0  14  22      449.03      478.14     58.60 o
   1  14  22      445.94      452.97     78.19 o
   2  14  22       95.17      175.47     65.85 o
   3  14  22       35.90       65.64     53.72 o
  -3  15  22      209.75      161.99     68.35 o
  -2  15  22      223.60      166.06     46.73 o
  -1  15  22      149.53      118.20     40.11 o
   0  15  22       11.97       33.75     23.23 o
   1  15  22      156.71      171.13     52.21 o
   2  15  22      223.62      227.93     68.46 o
   3  15  22      219.30      222.09     91.06 o
  -2  16  22       37.55      198.49     52.01 o
  -1  16  22       74.48      107.06     45.82 o
   0  16  22      417.23      345.29     56.00 o
   1  16  22       77.72       79.80     36.14 o
   2  16  22       40.68      141.02     45.60 o
  -1  17  22      202.22      263.72     48.51 o
   0  17  22      386.37      310.63     67.70 o
   1  17  22      204.52      228.89     53.60 o
   1   0  23      111.99      120.25     19.82 o
   2   0  23      169.86      276.82     52.71 o
   3   0  23        2.38       37.64     42.43 o
   4   0  23     2273.84     1966.64    278.97 o
   5   0  23      521.66      376.67    100.11 o
  -5   1  23      185.01      186.57     81.35 o
  -4   1  23      346.38      252.96     83.08 o
  -3   1  23      871.43      878.53    107.93 o
  -2   1  23     1941.70     1853.50    118.14 o
  -1   1  23      574.34      561.80     60.51 o
   0   1  23       32.74      127.62     32.29 o
   1   1  23      572.63      490.49     52.38 o
   2   1  23     1938.66     1781.11    111.52 o
   3   1  23      859.48      846.57     90.03 o
   4   1  23      344.63      341.46     74.35 o
   5   1  23      184.53      163.29    109.88 o
  -5   2  23      157.41      179.65     69.67 o
  -4   2  23     1220.48      991.53    166.38 o
  -3   2  23     1560.37     1299.83    163.44 o
  -2   2  23      324.81      287.43     40.61 o
  -1   2  23      552.44      588.28     65.64 o
   0   2  23      241.94      255.06     41.06 o
   1   2  23      563.45      602.33     67.44 o
   2   2  23      334.39      469.75     68.50 o
   3   2  23     1574.48     1360.49    138.20 o
   4   2  23     1202.79     1281.78    174.22 o
   5   2  23      155.86      157.65     89.08 o
  -5   3  23      185.52      122.59     46.52 o
  -4   3  23       21.96      148.05     45.37 o
  -3   3  23     1279.64     1211.10    157.69 o
  -2   3  23      280.99      304.44     43.44 o
  -1   3  23      769.34      842.47    102.83 o
   0   3  23      521.60      564.53     66.25 o
   1   3  23      748.74      744.33     81.82 o
   2   3  23      282.14      304.13     46.71 o
   3   3  23     1272.29     1191.19    130.81 o
   4   3  23       23.48      162.36     55.90 o
   5   3  23      185.82      218.87    103.97 o
  -5   4  23      225.91      323.53     78.39 o
  -4   4  23      181.35      149.71     57.75 o
  -3   4  23      625.87      752.26     95.29 o
  -2   4  23      511.91      436.53     65.67 o
  -1   4  23     1353.04     1352.63     91.65 o
   0   4  23        2.49      104.00     22.84 o
   1   4  23     1352.08     1550.47    102.17 o
   2   4  23      506.01      619.49     86.68 o
   3   4  23      646.55      655.08     83.71 o
   4   4  23      184.04      271.14    100.78 o
   5   4  23      233.07      274.89    168.90 o
  -5   5  23       89.40      109.53     69.05 o
  -4   5  23      103.83      149.29     74.02 o
  -3   5  23       19.77      120.13     32.29 o
  -2   5  23      327.90      383.44     58.85 o
  -1   5  23      736.39     1033.98    133.43 o
   0   5  23     1189.32     1148.23    133.33 o
   1   5  23      733.08      817.17     91.58 o
   2   5  23      333.06      234.10     57.64 o
   3   5  23       19.32       96.10     47.26 o
   4   5  23      110.30      164.65     48.13 o
   5   5  23       88.77       80.88    146.40 o
  -5   6  23      306.93      332.75     84.59 o
  -4   6  23      393.94      339.57     71.19 o
  -3   6  23      547.84      559.74     74.36 o
  -2   6  23      819.64      947.45    118.66 o
  -1   6  23     1012.59      973.64     99.65 o
   0   6  23      877.83      824.93     85.77 o
   1   6  23     1011.20     1038.90     94.33 o
   2   6  23      796.95      796.33    102.74 o
   3   6  23      549.57      585.76     97.34 o
   4   6  23      410.43      315.51     69.35 o
   5   6  23      317.31      129.30     81.04 o
  -5   7  23      192.94      237.21    110.26 o
  -4   7  23       46.79      106.35     40.32 o
  -3   7  23      256.47      146.98     68.43 o
  -2   7  23      128.16      219.52     50.71 o
  -1   7  23      181.81      160.64     34.45 o
   0   7  23     2900.70     2743.51    150.79 o
   1   7  23      187.68      278.10     55.08 o
   2   7  23      118.53      151.84     42.84 o
   3   7  23      261.65      338.13     67.93 o
   4   7  23       45.92      105.46     47.06 o
   5   7  23      197.96      229.86     70.96 o
  -5   8  23      141.45      129.08     76.87 o
  -4   8  23      767.71      810.72    106.10 o
  -3   8  23       91.40      177.74     39.78 o
  -2   8  23        1.33       49.47     51.66 o
  -1   8  23      522.37      531.03     71.56 o
   0   8  23      321.68      488.47     67.99 o
   1   8  23      514.13      486.92     65.84 o
   2   8  23        1.06       49.21     71.44 o
   3   8  23       90.40      266.06     94.76 o
   4   8  23      771.11      796.14    146.19 o
   5   8  23      138.59      330.65     81.24 o
  -4   9  23       94.08      132.77     44.79 o
  -3   9  23       53.63      204.68     48.61 o
  -2   9  23     1377.47     1134.60    141.31 o
  -1   9  23      567.21      587.55     74.09 o
   0   9  23      696.70      734.51     90.13 o
   1   9  23      557.46      415.03     64.96 o
   2   9  23     1361.79     1243.14    136.62 o
   3   9  23       56.34       69.02     40.98 o
   4   9  23       91.71      147.11     60.30 o
  -4  10  23       43.24       94.92     39.27 o
  -3  10  23      211.53      352.13     58.00 o
  -2  10  23      562.74      534.26     70.71 o
  -1  10  23      399.97      490.74     64.79 o
   0  10  23      155.19      136.36     41.26 o
   1  10  23      399.45      363.30     55.82 o
   2  10  23      558.32      664.04     80.88 o
   3  10  23      210.61      184.73     57.72 o
   4  10  23       41.65      145.46     50.50 o
  -4  11  23      118.77      129.05     55.17 o
  -3  11  23      481.34      557.37     80.43 o
  -2  11  23      268.31      376.96     57.86 o
  -1  11  23     1288.14     1356.18    164.53 o
   0  11  23      621.40      723.44     76.83 o
   1  11  23     1251.98     1128.55    137.99 o
   2  11  23      269.64      209.18     57.98 o
   3  11  23      481.94      410.53     85.02 o
   4  11  23      120.39      -37.22     45.37 o
  -4  12  23       52.73       63.55     28.97 o
  -3  12  23       29.11      119.54     37.12 o
  -2  12  23       52.33      116.34     37.93 o
  -1  12  23       99.91      195.76     49.94 o
   0  12  23       88.27       79.09     42.57 o
   1  12  23       96.45      123.89     39.51 o
   2  12  23       53.90       58.20     31.38 o
   3  12  23       29.23       67.40     74.83 o
   4  12  23       53.06       93.75     44.60 o
  -3  13  23      118.38       44.12     38.65 o
  -2  13  23      241.69      279.15     67.00 o
  -1  13  23       28.25       52.71     47.46 o
   0  13  23      954.70      861.19     81.94 o
   1  13  23       25.91       77.47     74.56 o
   2  13  23      245.41      263.73     64.72 o
   3  13  23      111.77      164.11     55.85 o
  -3  14  23      106.45      128.83     35.23 o
  -2  14  23       70.27       89.39     31.10 o
  -1  14  23       25.71       55.88     33.79 o
   0  14  23       16.37       56.60     41.59 o
   1  14  23       25.58      132.29     43.15 o
   2  14  23       69.93       79.29     34.43 o
   3  14  23      104.85      217.71     83.59 o
  -2  15  23       45.49      148.30     47.03 o
  -1  15  23       38.45       82.88     44.88 o
   0  15  23      339.25      321.38     58.45 o
   1  15  23       40.72      116.86     41.05 o
   2  15  23       46.08       92.24     35.96 o
  -2  16  23      215.66      162.91     49.08 o
  -1  16  23       34.23       65.28     55.41 o
   0  16  23       55.59       96.35     34.06 o
   1  16  23       32.70      106.59     32.47 o
   2  16  23      217.35      187.26     54.04 o
   0  17  23        0.54      121.38     47.39 o
   0   0  24      167.74      238.07    100.06 o
   1   0  24      495.90      455.60     52.55 o
   2   0  24     1858.54     1819.02    108.38 o
   3   0  24       54.79       69.26     38.04 o
   4   0  24       27.89       86.08     39.94 o
   5   0  24       55.34       67.31    161.29 o
  -5   1  24      163.55      174.78     71.48 o
  -4   1  24      518.32      371.27     66.78 o
  -3   1  24       99.07      137.96     44.40 o
  -2   1  24        9.38       12.43     27.75 o
  -1   1  24      825.07      858.96     83.31 o
   0   1  24     2222.22     2423.60    116.09 o
   1   1  24      824.21      878.60     74.25 o
   2   1  24        8.82       54.42     39.41 o
   3   1  24      103.33       92.10     24.61 o
   4   1  24      513.71      416.12     76.39 o
   5   1  24      159.33      246.32     90.36 o
  -5   2  24       22.14      246.16     97.98 o
  -4   2  24       54.13      127.62     48.37 o
  -3   2  24       10.05       70.23     37.59 o
  -2   2  24       95.18       48.60     25.03 o
  -1   2  24       31.42       78.91     25.58 o
   0   2  24        2.10       47.68     26.16 o
   1   2  24       32.25       52.16     27.26 o
   2   2  24       99.02      129.50     29.59 o
   3   2  24        9.79       76.18     24.78 o
   4   2  24       54.63       74.58     68.68 o
   5   2  24       21.50       43.57     41.01 o
  -5   3  24      152.79      144.99     66.57 o
  -4   3  24       46.22      157.57     46.29 o
  -3   3  24      164.70      149.92     36.80 o
  -2   3  24      667.10      735.14     75.48 o
  -1   3  24     1298.55     1344.80     82.19 o
   0   3  24     1678.91     1754.27     98.76 o
   1   3  24     1273.28     1359.14     92.86 o
   2   3  24      675.57      650.33     97.86 o
   3   3  24      167.71      164.08     45.33 o
   4   3  24       43.13       63.75     76.55 o
   5   3  24      154.98      259.86     99.36 o
  -5   4  24       32.64       64.64     95.34 o
  -4   4  24      440.46      489.86     79.34 o
  -3   4  24      240.08      380.28     68.93 o
  -2   4  24       21.72       96.50     28.13 o
  -1   4  24      689.61      709.23     82.16 o
   0   4  24      286.65      240.53     37.60 o
   1   4  24      694.52      628.56     83.16 o
   2   4  24       22.46       70.20     52.57 o
   3   4  24      245.47      233.62     52.97 o
   4   4  24      438.16      473.64    122.56 o
   5   4  24       33.14       93.32     77.15 o
  -5   5  24       75.82      104.62     37.96 o
  -4   5  24      186.71       83.95     60.55 o
  -3   5  24       72.24      145.46     45.77 o
  -2   5  24      314.22      344.14     59.36 o
  -1   5  24     1118.38     1312.23    129.86 o
   0   5  24       11.24       87.14     25.29 o
   1   5  24     1110.11     1088.82     92.70 o
   2   5  24      306.51      351.12     60.13 o
   3   5  24       73.41      110.13     46.72 o
   4   5  24      184.85      184.11     63.33 o
   5   5  24       74.99       80.89     60.93 o
  -5   6  24      405.87      349.71     81.61 o
  -4   6  24      600.96      563.98     92.49 o
  -3   6  24       17.13       79.72     33.61 o
  -2   6  24      379.66      361.44     69.00 o
  -1   6  24      316.44      281.94     41.48 o
   0   6  24      524.96      537.76     67.30 o
   1   6  24      310.31      206.29     57.78 o
   2   6  24      370.80      530.69    142.90 o
   3   6  24       19.30       93.19     47.55 o
   4   6  24      587.48      497.06     92.59 o
   5   6  24      407.57      354.59    159.39 o
  -5   7  24       49.15      139.05     52.66 o
  -4   7  24      330.91      499.26     79.32 o
  -3   7  24      517.04      665.14    144.34 o
  -2   7  24      148.29      249.96     63.53 o
  -1   7  24       70.87       56.21     33.09 o
   0   7  24      121.66      152.55     50.38 o
   1   7  24       69.12       75.47     32.31 o
   2   7  24      152.20      204.18     55.12 o
   3   7  24      508.81      549.50     80.91 o
   4   7  24      331.22      218.63     72.07 o
   5   7  24       43.44      191.49     66.32 o
  -4   8  24       67.63      114.65     42.98 o
  -3   8  24       51.26      106.43     41.58 o
  -2   8  24      814.08      967.17     93.49 o
  -1   8  24      235.04      340.77     66.20 o
   0   8  24      822.68      697.85     64.01 o
   1   8  24      244.59      277.46     70.34 o
   2   8  24      801.29      892.87    102.95 o
   3   8  24       56.61      127.00     63.10 o
   4   8  24       72.52       86.50     70.01 o
  -4   9  24      375.15      359.20     70.62 o
  -3   9  24      121.39      166.61     58.62 o
  -2   9  24      171.86      229.20     62.46 o
  -1   9  24      240.88      188.04     68.55 o
   0   9  24      745.60      633.72     84.68 o
   1   9  24      246.21      332.34    160.98 o
   2   9  24      161.11      182.52     65.60 o
   3   9  24      121.37      114.59     46.51 o
   4   9  24      365.67      269.80     83.98 o
  -4  10  24       52.79      139.10     49.46 o
  -3  10  24      872.82      856.20    120.72 o
  -2  10  24      301.27      227.45     53.59 o
  -1  10  24      484.93      495.41     65.92 o
   0  10  24      908.77      913.16     98.87 o
   1  10  24      465.94      535.45    117.28 o
   2  10  24      298.77      367.62     73.12 o
   3  10  24      887.10      840.56    130.43 o
   4  10  24       51.89       56.04    134.32 o
  -4  11  24      167.47      141.62     65.05 o
  -3  11  24      297.92      259.98     64.48 o
  -2  11  24        7.63      132.15     47.38 o
  -1  11  24       30.12       99.58     34.80 o
   0  11  24      180.47      151.54     37.39 o
   1  11  24       28.41       70.90     91.60 o
   2  11  24        7.81       61.10     43.22 o
   3  11  24      300.12      370.06     90.14 o
   4  11  24      160.10      172.86     67.98 o
  -3  12  24      472.54      440.29     83.13 o
  -2  12  24      173.54      182.68     46.89 o
  -1  12  24       34.51       86.03     72.78 o
   0  12  24        2.15       26.96     62.66 o
   1  12  24       37.40       96.60     76.70 o
   2  12  24      181.75      241.46     63.98 o
   3  12  24      486.18      435.61     92.73 o
  -3  13  24       47.90      174.64     47.24 o
  -2  13  24       48.91      157.86     44.66 o
  -1  13  24       60.14      100.62     93.03 o
   0  13  24      353.73      435.23     71.41 o
   1  13  24       59.76       95.08    124.54 o
   2  13  24       53.99      127.42     47.16 o
   3  13  24       52.43       53.59     43.20 o
  -3  14  24        6.56       67.68     40.80 o
  -2  14  24      411.29      308.78     66.84 o
  -1  14  24      177.39       85.01     62.95 o
   0  14  24       22.89      123.01     36.98 o
   1  14  24      175.90      192.59     57.80 o
   2  14  24      407.08      386.71     75.63 o
   3  14  24        7.01      110.43     53.66 o
  -2  15  24       11.05       50.62     30.66 o
  -1  15  24       71.01      106.36     35.86 o
   0  15  24      231.50      164.86     43.50 o
   1  15  24       77.78      204.95     59.51 o
   2  15  24       12.01       93.65     54.90 o
  -1  16  24      184.64      160.10     44.27 o
   0  16  24        7.57      136.21     49.05 o
   1  16  24      187.31      175.99     51.19 o
   1   0  25      645.66      686.06    107.03 o
   2   0  25       43.08       65.99     49.70 o
   3   0  25        0.31       46.39     47.73 o
   4   0  25      383.59      375.82     99.26 o
   5   0  25      683.65      660.57    116.69 o
  -5   1  25       81.01       90.22     39.45 o
  -4   1  25      385.23      331.74     68.11 o
  -3   1  25       93.02      131.94     33.38 o
  -2   1  25      746.52      790.79     76.17 o
  -1   1  25      583.11      580.58     65.31 o
   0   1  25      650.66      603.74     65.63 o
   1   1  25      579.67      569.38     64.70 o
   2   1  25      763.87      764.60     81.89 o
   3   1  25       88.15      136.23     46.69 o
   4   1  25      381.44      499.73     63.68 o
   5   1  25       78.41      205.34    109.11 o
  -5   2  25       16.88       11.58     42.74 o
  -4   2  25      913.34      580.97    124.22 o
  -3   2  25      426.86      455.49     90.36 o
  -2   2  25      154.10      146.94     38.22 o
  -1   2  25      618.73      595.96     61.61 o
   0   2  25     1755.13     1709.28    108.86 o
   1   2  25      612.11      520.25     62.92 o
   2   2  25      159.99      312.71     49.33 o
   3   2  25      430.42      491.95     76.90 o
   4   2  25      919.04      841.65    133.74 o
   5   2  25       19.52      175.36    104.78 o
  -5   3  25      269.67      165.33     77.76 o
  -4   3  25      543.24      451.92     82.44 o
  -3   3  25        4.23      184.22     54.60 o
  -2   3  25      238.82      396.79     74.81 o
  -1   3  25       35.66       74.29     18.95 o
   0   3  25      129.59      105.12     38.32 o
   1   3  25       37.70       59.11     30.41 o
   2   3  25      249.09      226.06     41.20 o
   3   3  25        5.52       75.48     20.81 o
   4   3  25      535.79      411.99     77.77 o
   5   3  25      265.39      144.72    183.87 o
  -5   4  25       35.46       57.64     49.94 o
  -4   4  25        7.85       49.33     47.56 o
  -3   4  25      138.25       24.52     77.84 o
  -2   4  25      447.69      522.73     79.97 o
  -1   4  25      540.02      566.82     67.19 o
   0   4  25      135.52       92.24     26.14 o
   1   4  25      563.87      565.51     68.73 o
   2   4  25      450.74      403.25     74.60 o
   3   4  25      146.86      177.85     41.02 o
   4   4  25        6.38      114.33     41.39 o
   5   4  25       36.89      185.88     87.41 o
  -5   5  25      132.89      179.65     64.41 o
  -4   5  25      245.35      212.73     52.18 o
  -3   5  25       44.39      148.33     37.52 o
  -2   5  25      428.31      582.22     73.76 o
  -1   5  25      124.71       80.28     38.81 o
   0   5  25      287.91      401.08     53.86 o
   1   5  25      125.95      104.93     36.05 o
   2   5  25      433.30      436.64     65.56 o
   3   5  25       41.47      167.00     44.85 o
   4   5  25      246.22      373.73     85.54 o
   5   5  25      131.51      211.77     73.84 o
  -5   6  25       48.53       63.34     36.02 o
  -4   6  25      310.12      384.63     81.40 o
  -3   6  25      251.74      247.49     63.40 o
  -2   6  25      266.01      451.29     74.69 o
  -1   6  25        7.67       71.71     34.07 o
   0   6  25        6.03       50.87     21.81 o
   1   6  25        6.74       47.32     24.19 o
   2   6  25      267.09      287.88     63.59 o
   3   6  25      262.18      297.94     60.52 o
   4   6  25      305.95      302.00     69.09 o
   5   6  25       42.58       -5.43    142.44 o
  -4   7  25      120.82      193.88     79.77 o
  -3   7  25      265.82      351.01     91.96 o
  -2   7  25      206.23      391.27    139.49 o
  -1   7  25      376.29      352.81     63.82 o
   0   7  25      906.07      976.33     92.71 o
   1   7  25      380.94      420.64     72.09 o
   2   7  25      193.59      225.77     70.57 o
   3   7  25      264.99      217.56     55.48 o
   4   7  25      117.37      132.11     80.59 o
  -4   8  25       11.98       97.75     44.25 o
  -3   8  25        0.27       85.83     40.10 o
  -2   8  25      760.92      802.59     81.64 o
  -1   8  25      230.21      257.73     54.89 o
   0   8  25     1287.24     1270.18    126.84 o
   1   8  25      223.33      105.73     43.61 o
   2   8  25      741.01      657.20    122.84 o
   3   8  25        0.49      108.70     58.84 o
   4   8  25       14.48       95.28     50.42 o
  -4   9  25       28.08      103.05     66.45 o
  -3   9  25      123.23      171.44     53.23 o
  -2   9  25      405.80      414.24     70.86 o
  -1   9  25     1684.23     1319.36    152.78 o
   0   9  25        4.09       35.44     50.32 o
   1   9  25     1689.44     1617.38    199.77 o
   2   9  25      398.57      347.61     79.13 o
   3   9  25      122.22      177.63     52.05 o
   4   9  25       29.36       35.13     44.41 o
  -4  10  25      104.49      222.94     51.88 o
  -3  10  25       18.89       61.93     33.48 o
  -2  10  25       68.86      195.03     48.63 o
  -1  10  25     1214.90     1106.74    138.34 o
   0  10  25      613.34      666.29     72.21 o
   1  10  25     1181.71     1250.72    139.32 o
   2  10  25       70.77       46.28     43.90 o
   3  10  25       18.60       87.41     44.26 o
   4  10  25      112.18      110.72     44.35 o
  -3  11  25      132.47      211.52     66.78 o
  -2  11  25        2.22       75.71     79.88 o
  -1  11  25       91.38       48.80     33.10 o
   0  11  25      305.00      247.77     62.10 o
   1  11  25       88.77      203.65     60.81 o
   2  11  25        3.28      205.13     55.87 o
   3  11  25      132.19      177.03     46.68 o
  -3  12  25      132.35       99.08     39.51 o
  -2  12  25       58.35      112.30     33.95 o
  -1  12  25      219.32      245.62     56.10 o
   0  12  25      127.10      113.98     66.47 o
   1  12  25      220.69      248.51     74.57 o
   2  12  25       60.32      208.77     60.95 o
   3  12  25      127.60      159.97     51.47 o
  -3  13  25      186.40      136.76     40.84 o
  -2  13  25       45.03      109.11     59.87 o
  -1  13  25      301.46      263.08     61.97 o
   0  13  25       16.83       69.17     62.69 o
   1  13  25      302.87      379.38    104.72 o
   2  13  25       45.20      120.15     48.65 o
   3  13  25      178.88      218.43     57.21 o
  -2  14  25      193.74      205.66     50.92 o
  -1  14  25       69.68      108.52     37.63 o
   0  14  25      737.27      673.52    136.96 o
   1  14  25       66.57      201.67     90.16 o
   2  14  25      193.22      160.28     58.60 o
  -1  15  25       96.23      105.25     37.09 o
   0  15  25      367.68      408.59     79.70 o
   1  15  25       96.25      118.20     49.08 o
   0  16  25        2.94       84.74     34.83 o
   0   0  26     2952.03     3095.61    205.99 o
   1   0  26      676.77      516.03     65.93 o
   2   0  26      214.46      188.10     35.80 o
   3   0  26     1004.89     1048.78    105.50 o
   4   0  26       10.00      -22.71     30.82 o
   5   0  26       12.05       75.04     38.40 o
  -5   1  26       82.28      197.48     51.36 o
  -4   1  26      134.26      117.52     38.11 o
  -3   1  26      261.30      399.29     67.23 o
  -2   1  26       39.75      120.12     35.18 o
  -1   1  26      575.57      576.16     67.38 o
   0   1  26     1475.61     1232.32     90.64 o
   1   1  26      579.86      641.85     68.12 o
   2   1  26       41.05       89.66     31.31 o
   3   1  26      266.03      279.74     62.28 o
   4   1  26      143.83      219.55     83.62 o
   5   1  26       79.06       97.39     61.71 o
  -5   2  26      190.75      146.75     52.95 o
  -4   2  26      666.64      601.03     79.37 o
  -3   2  26      215.77      324.67     63.40 o
  -2   2  26      389.86      346.88     58.73 o
  -1   2  26      293.87      283.75     41.91 o
   0   2  26     1033.20     1076.22     79.28 o
   1   2  26      298.35      326.33     53.74 o
   2   2  26      409.88      479.70     63.24 o
   3   2  26      211.90      168.93     35.42 o
   4   2  26      677.36      514.60    113.60 o
   5   2  26      185.28      107.80     69.70 o
  -5   3  26       54.51       78.60     43.64 o
  -4   3  26      480.41      401.53     75.41 o
  -3   3  26      569.16      547.28     76.31 o
  -2   3  26      227.29      352.24     54.59 o
  -1   3  26      146.17      133.35     29.27 o
   0   3  26      228.11      253.93     39.57 o
   1   3  26      147.89      137.60     34.67 o
   2   3  26      236.86      250.92     44.69 o
   3   3  26      582.41      491.83     69.58 o
   4   3  26      483.20      397.98    136.50 o
   5   3  26       57.81      104.13     58.26 o
  -5   4  26       21.06      207.47     71.71 o
  -4   4  26      640.89      606.39     96.92 o
  -3   4  26      199.36      298.08     89.49 o
  -2   4  26      299.97      272.81     56.19 o
  -1   4  26     1420.34     1200.03    116.14 o
   0   4  26      290.13      241.73     54.27 o
   1   4  26     1415.38     1296.10    121.72 o
   2   4  26      311.89      304.06    101.89 o
   3   4  26      205.14      286.40     62.23 o
   4   4  26      645.57      619.69    146.68 o
   5   4  26       21.50      214.46    132.75 o
  -4   5  26       33.14      115.88     43.24 o
  -3   5  26      569.94      582.32    112.05 o
  -2   5  26      571.56      575.21     71.94 o
  -1   5  26      148.44      166.38     35.51 o
   0   5  26      232.56      195.65     33.87 o
   1   5  26      161.63      211.20     48.49 o
   2   5  26      579.00      658.40    109.74 o
   3   5  26      575.79      534.77     69.17 o
   4   5  26       29.67      141.39     47.00 o
  -4   6  26       45.33      122.94     42.30 o
  -3   6  26      443.52      516.98     78.98 o
  -2   6  26       39.86       84.15     60.35 o
  -1   6  26      133.73      145.99     39.00 o
   0   6  26      830.56      686.55     79.74 o
   1   6  26      131.96      147.57     67.02 o
   2   6  26       41.13       48.41     37.97 o
   3   6  26      444.42      518.61     66.98 o
   4   6  26       44.61      102.31     39.92 o
  -4   7  26      286.61      305.32     83.96 o
  -3   7  26      102.00       96.01     71.09 o
  -2   7  26      793.88      853.42     84.65 o
  -1   7  26      268.83      210.41     41.41 o
   0   7  26      357.11      276.78     56.24 o
   1   7  26      258.74      303.10     67.81 o
   2   7  26      808.29      861.71     90.50 o
   3   7  26      103.24      181.27     55.46 o
   4   7  26      297.95      267.19     82.89 o
  -4   8  26       77.61       88.70     39.03 o
  -3   8  26       85.26      152.18     45.27 o
  -2   8  26       13.64      181.05     63.42 o
  -1   8  26      263.95      358.83     79.17 o
   0   8  26      705.42      566.81     67.28 o
   1   8  26      260.96      226.15     73.00 o
   2   8  26       12.91      214.06     67.43 o
   3   8  26       84.75      131.86     44.13 o
   4   8  26       75.16      129.02     51.02 o
  -4   9  26        0.62      138.24     42.28 o
  -3   9  26      634.22      520.11     88.93 o
  -2   9  26        4.16       76.31     33.38 o
  -1   9  26       63.67       53.24     22.83 o
   0   9  26      281.92      363.83     89.75 o
   1   9  26       57.31      215.89     69.21 o
   2   9  26        4.57       43.81     90.91 o
   3   9  26      630.38      495.27     83.67 o
   4   9  26        0.43      203.98     97.81 o
  -3  10  26       39.31      174.82     49.37 o
  -2  10  26      110.33      128.89     42.57 o
  -1  10  26       83.80       75.96     32.15 o
   0  10  26     1505.12     1270.29    140.28 o
   1  10  26       81.83      107.41     74.02 o
   2  10  26      113.50      119.63     45.74 o
   3  10  26       40.17       57.12     35.97 o
  -3  11  26      545.04      530.81     75.07 o
  -2  11  26      328.87      248.59     65.20 o
  -1  11  26       17.42       77.45     28.58 o
   0  11  26     1162.98      937.81     82.50 o
   1  11  26       20.49      127.71     44.98 o
   2  11  26      320.17      311.53     80.79 o
   3  11  26      544.93      516.92    149.90 o
  -3  12  26      172.89      211.04     50.91 o
  -2  12  26      259.20      210.47     54.65 o
  -1  12  26      341.03      276.71     65.34 o
   0  12  26      107.91      116.15     44.63 o
   1  12  26      340.40      251.25    101.82 o
   2  12  26      252.69      265.86     74.04 o
   3  12  26      176.58      152.74     56.32 o
  -2  13  26      191.47      144.58     40.89 o
  -1  13  26      227.03      250.95     58.09 o
   0  13  26        5.61       87.84     31.80 o
   1  13  26      229.01      515.06    179.84 o
   2  13  26      189.16      254.59     75.52 o
  -2  14  26       32.02        7.30     47.88 o
  -1  14  26       85.67      130.28     45.15 o
   0  14  26      878.97      833.49    132.20 o
   1  14  26       86.20       79.60     52.28 o
   2  14  26       31.07      119.24     46.31 o
  -1  15  26      288.35      285.27     51.34 o
   0  15  26       11.55      185.60     81.37 o
   1  15  26      279.58      240.33     53.35 o
   1   0  27     1649.79     1470.54    151.01 o
   2   0  27        7.12       96.15     32.46 o
   3   0  27      176.56      206.71     47.97 o
   4   0  27       12.27      101.84     46.40 o
  -4   1  27        6.64      116.60     64.56 o
  -3   1  27       30.10      317.38     63.84 o
  -2   1  27       92.43      139.36     39.74 o
  -1   1  27      266.11      341.18     59.48 o
   0   1  27        3.02      102.08     43.04 o
   1   1  27      283.61      349.36     61.18 o
   2   1  27       90.53      201.47     63.19 o
   3   1  27       27.56      304.33     62.04 o
   4   1  27        5.49      112.14     38.40 o
  -4   2  27       77.13      128.61     42.49 o
  -3   2  27      106.85      213.13     56.08 o
  -2   2  27      127.30      127.55     29.94 o
  -1   2  27       26.74       58.34     24.86 o
   0   2  27      952.66      919.52     86.07 o
   1   2  27       25.00       95.67     31.67 o
   2   2  27      119.77      174.47     30.41 o
   3   2  27      114.17      220.68     53.68 o
   4   2  27       73.98      213.33     77.82 o
  -4   3  27      300.76      331.58     53.19 o
  -3   3  27      188.95      200.78     50.23 o
  -2   3  27       63.90       92.80     31.74 o
  -1   3  27       11.91       49.22     34.08 o
   0   3  27       45.18      113.14     29.76 o
   1   3  27       11.88       67.24     34.22 o
   2   3  27       68.52       88.98     40.55 o
   3   3  27      194.27      148.59     49.59 o
   4   3  27      292.00      162.09     59.61 o
  -4   4  27       86.97      160.17     70.05 o
  -3   4  27       52.04      257.18     57.53 o
  -2   4  27      632.92      669.21     92.30 o
  -1   4  27       10.21       81.52     43.81 o
   0   4  27       62.23       87.53     31.81 o
   1   4  27        9.90       53.99     29.93 o
   2   4  27      643.52      574.33     69.32 o
   3   4  27       50.52      159.64     40.67 o
   4   4  27       90.45      251.12    158.40 o
  -4   5  27       15.05      131.95     41.28 o
  -3   5  27       51.60      133.24     52.00 o
  -2   5  27      114.07      210.15     86.07 o
  -1   5  27      395.97      500.26     73.82 o
   0   5  27      132.94      228.30     47.33 o
   1   5  27      412.83      373.44     65.25 o
   2   5  27      115.54      162.29     48.48 o
   3   5  27       55.85      142.17     39.43 o
   4   5  27       17.11      128.14     83.39 o
  -4   6  27       35.29       48.67     31.45 o
  -3   6  27      129.73      138.40     83.53 o
  -2   6  27      267.62      365.19     87.79 o
  -1   6  27      251.23      188.41     42.86 o
   0   6  27      105.96       67.33     30.93 o
   1   6  27      239.19      389.52     60.58 o
   2   6  27      272.20      367.71     72.22 o
   3   6  27      133.49      109.83     37.78 o
   4   6  27       38.49       60.42     44.50 o
  -4   7  27      175.47      258.06     63.05 o
  -3   7  27      162.13      173.77     54.93 o
  -2   7  27       36.84      126.83     39.07 o
  -1   7  27      201.13      203.36     47.76 o
   0   7  27      131.83      159.13     29.28 o
   1   7  27      191.81      231.91     53.22 o
   2   7  27       36.85      179.74    131.65 o
   3   7  27      168.81      231.80     67.77 o
   4   7  27      171.95      162.43     75.40 o
  -4   8  27      131.82      183.78     43.93 o
  -3   8  27      120.24      127.38     37.49 o
  -2   8  27       40.65      200.90     62.09 o
  -1   8  27      306.51      402.02     63.67 o
   0   8  27        1.84       31.28     16.61 o
   1   8  27      307.49      421.24    166.14 o
   2   8  27       37.09       73.71     50.11 o
   3   8  27      122.40      165.79     48.08 o
   4   8  27      133.87      176.94     82.28 o
  -3   9  27      239.84      266.31     55.08 o
  -2   9  27      108.84      156.45     48.58 o
  -1   9  27      101.61       93.09     33.83 o
   0   9  27       15.57       79.46     32.02 o
   1   9  27      102.15       59.06     73.15 o
   2   9  27      115.77      130.84     50.09 o
   3   9  27      230.35      343.37     64.59 o
  -3  10  27       11.63       20.66     47.76 o
  -2  10  27      622.96      557.04     96.04 o
  -1  10  27      430.28      326.43     72.46 o
   0  10  27     1214.96     1018.89    159.27 o
   1  10  27      424.27      388.04     76.86 o
   2  10  27      612.01      528.45    101.84 o
   3  10  27       11.35       42.07     72.27 o
  -3  11  27      179.73      210.44     51.12 o
  -2  11  27      432.59      434.02     82.54 o
  -1  11  27      159.95      133.21     71.52 o
   0  11  27      263.37      239.97     56.21 o
   1  11  27      158.41      269.16    108.21 o
   2  11  27      442.34      357.25     84.05 o
   3  11  27      180.90      181.22    126.40 o
  -2  12  27      210.69      161.33     43.15 o
  -1  12  27      353.19      261.06     53.80 o
   0  12  27       70.59      101.47     61.90 o
   1  12  27      367.57      409.70     78.63 o
   2  12  27      212.78      277.27     68.25 o
  -2  13  27      145.98      100.61     47.60 o
  -1  13  27      423.24      346.60     72.60 o
   0  13  27       40.51       47.78     48.68 o
   1  13  27      420.32      463.40     75.40 o
   2  13  27      146.95      169.34     63.95 o
  -1  14  27      588.47      595.12    114.04 o
   0  14  27     1048.56     1033.41    211.13 o
   1  14  27      587.20      458.88     90.01 o
   0   0  28        7.29        6.49     36.23 o
   1   0  28       41.38      103.24     33.06 o
   2   0  28      115.22      196.96     49.61 o
   3   0  28       52.56       88.47     39.95 o
   4   0  28       14.11       82.12     32.94 o
  -4   1  28       23.40       36.40     31.51 o
  -3   1  28      789.79      782.39     84.27 o
  -2   1  28       20.83       69.23     38.60 o
  -1   1  28       94.04      107.76     20.20 o
   0   1  28      307.41      269.95     44.83 o
   1   1  28      101.30      122.18     29.22 o
   2   1  28       18.09       59.37     41.39 o
   3   1  28      777.48      670.81     91.13 o
   4   1  28       21.28      138.85     72.27 o
  -4   2  28      324.56      254.96     56.22 o
  -3   2  28       55.00      123.94     41.59 o
  -2   2  28        1.67      163.17     44.87 o
  -1   2  28      144.72      130.93     43.00 o
   0   2  28      140.80      135.60     42.58 o
   1   2  28      148.24      179.03     50.30 o
   2   2  28        2.15       86.77     24.86 o
   3   2  28       50.61      210.67     56.09 o
   4   2  28      323.70      150.72     61.32 o
  -4   3  28      394.96      330.31     87.63 o
  -3   3  28      168.49      297.78     82.00 o
  -2   3  28      456.22      311.72     74.92 o
  -1   3  28      191.05      209.27     42.01 o
   0   3  28      132.16      154.01     30.01 o
   1   3  28      195.31      216.86     40.36 o
   2   3  28      473.68      525.82     63.13 o
   3   3  28      174.79      154.00     45.93 o
   4   3  28      387.70      484.68    166.96 o
  -4   4  28      767.08      639.17     90.13 o
  -3   4  28        1.66      127.24     58.61 o
  -2   4  28       96.87      187.36     48.07 o
  -1   4  28       74.42      116.61     32.97 o
   0   4  28       12.53       48.03     37.70 o
   1   4  28       72.16      236.28     48.15 o
   2   4  28      101.36      160.76     35.00 o
   3   4  28        1.95       47.16     55.72 o
   4   4  28      764.00      914.34    231.44 o
  -4   5  28      531.83      576.96     81.31 o
  -3   5  28      376.26      230.88     68.27 o
  -2   5  28      405.84      336.92     75.90 o
  -1   5  28       70.58      185.25     83.87 o
   0   5  28      152.87      121.79     23.50 o
   1   5  28       69.31       85.00     27.28 o
   2   5  28      413.64      404.52     83.88 o
   3   5  28      372.23      437.89     68.57 o
   4   5  28      525.70      394.39    170.48 o
  -4   6  28      171.49      190.09     51.09 o
  -3   6  28      167.08      299.44     63.24 o
  -2   6  28       35.25       83.08     41.27 o
  -1   6  28      597.73      538.00     79.88 o
   0   6  28       75.77       93.11     39.99 o
   1   6  28      606.67      605.81     64.86 o
   2   6  28       34.41       77.94     45.15 o
   3   6  28      164.90      245.90     53.08 o
   4   6  28      173.49      267.37     65.15 o
  -4   7  28       39.85       58.53     56.46 o
  -3   7  28      339.38      537.04     81.68 o
  -2   7  28       96.90       86.77     30.52 o
  -1   7  28       46.82       75.39     60.49 o
   0   7  28       55.19       96.51     25.86 o
   1   7  28       49.81      189.17     42.39 o
   2   7  28       98.69      138.17     52.44 o
   3   7  28      335.42      342.01     63.26 o
   4   7  28       40.26       48.03    112.71 o
  -3   8  28      152.94      247.99     54.05 o
  -2   8  28       34.86       99.51     37.87 o
  -1   8  28      242.72      273.06     64.61 o
   0   8  28       22.67       44.69     35.86 o
   1   8  28      254.31      313.04     52.01 o
   2   8  28       38.30       63.02     67.61 o
   3   8  28      147.96       94.17     38.15 o
  -3   9  28       12.92       48.72     37.05 o
  -2   9  28      217.11      255.38     66.95 o
  -1   9  28      209.66      214.11     59.38 o
   0   9  28      742.38      724.34     88.77 o
   1   9  28      212.57      151.04     49.24 o
   2   9  28      213.65      184.15     62.73 o
   3   9  28       12.84      127.40     57.05 o
  -3  10  28       60.62       90.56     39.78 o
  -2  10  28       26.92       95.31     41.18 o
  -1  10  28      251.59      213.45     51.85 o
   0  10  28        1.05      111.33     39.44 o
   1  10  28      252.57      156.93     53.25 o
   2  10  28       31.79       99.13     79.36 o
   3  10  28       59.04       44.57     50.52 o
  -2  11  28      380.99      355.64     62.87 o
  -1  11  28       62.02      108.93     39.04 o
   0  11  28     1440.81     1196.84    292.58 o
   1  11  28       64.38       83.32     34.79 o
   2  11  28      377.98      387.55     89.72 o
  -2  12  28      279.40      286.16     67.19 o
  -1  12  28      530.75      382.15     80.57 o
   0  12  28      217.80      298.09     80.00 o
   1  12  28      504.89      449.58     86.47 o
   2  12  28      274.14      569.23     94.67 o
  -1  13  28      191.99      111.78     54.75 o
   0  13  28        1.50       39.94     76.21 o
   1  13  28      192.46       96.40     73.73 o
   0  14  28        1.06        0.25     35.54 o
   1   0  29      860.23      860.49     82.44 o
   2   0  29      505.29      501.67     55.15 o
   3   0  29      271.45      216.22    104.71 o
   4   0  29       65.14      181.95     61.87 o
  -4   1  29      129.65      186.27     52.20 o
  -3   1  29      160.16      196.33     57.24 o
  -2   1  29        5.01       53.86     38.25 o
  -1   1  29       43.80       70.74     26.70 o
   0   1  29       28.16       90.60     40.93 o
   1   1  29       42.96      155.30     87.70 o
   2   1  29        4.92       50.76     70.36 o
   3   1  29      158.69      206.15     57.40 o
   4   1  29      130.55      205.35     91.24 o
  -4   2  29       48.72       89.75     36.59 o
  -3   2  29      563.26      673.87     80.05 o
  -2   2  29       43.81       99.19     44.48 o
  -1   2  29      647.03      658.39     78.03 o
   0   2  29      188.95      255.99     48.28 o
   1   2  29      677.18      604.72     61.62 o
   2   2  29       38.04       84.97     31.66 o
   3   2  29      573.42      611.30     86.69 o
   4   2  29       45.43      140.59     58.95 o
  -4   3  29      174.45      109.03     89.09 o
  -3   3  29      104.56      167.71     83.13 o
  -2   3  29      389.76      492.70     71.90 o
  -1   3  29      872.00      666.45     87.08 o
   0   3  29       29.15       84.71     21.23 o
   1   3  29      864.59      719.45     73.92 o
   2   3  29      389.75      397.63     58.34 o
   3   3  29      104.06      135.70     42.04 o
   4   3  29      178.16      343.70     58.76 o
  -4   4  29      574.01      262.16     74.43 o
  -3   4  29      217.70      161.75     49.33 o
  -2   4  29      460.48      474.47     55.16 o
  -1   4  29      195.21      147.57     39.64 o
   0   4  29     1158.57      999.66    114.27 o
   1   4  29      194.80      163.52     38.01 o
   2   4  29      467.40      442.26     44.70 o
   3   4  29      215.82      276.99     60.80 o
   4   4  29      582.84      357.60    110.28 o
  -4   5  29       25.28      200.74     58.01 o
  -3   5  29       13.33      119.76     45.63 o
  -2   5  29       11.14      154.94     51.06 o
  -1   5  29      359.47      323.86     59.79 o
   0   5  29      493.25      579.24     69.28 o
   1   5  29      356.50      468.10     74.59 o
   2   5  29       13.59       79.34     39.76 o
   3   5  29       16.13       35.80     60.89 o
   4   5  29       23.10      160.31    150.76 o
  -4   6  29      163.29      163.48     46.41 o
  -3   6  29      119.04      154.69     50.92 o
  -2   6  29       24.48       65.00     35.76 o
  -1   6  29      236.86      278.72     56.78 o
   0   6  29      241.26      162.18     98.79 o
   1   6  29      237.84      298.54     70.68 o
   2   6  29       24.28      142.15     45.04 o
   3   6  29      120.47      122.25     62.48 o
   4   6  29      174.37       39.29    177.56 o
  -3   7  29      626.88      638.90    134.32 o
  -2   7  29       62.84      135.49     55.76 o
  -1   7  29      654.22      461.93     89.59 o
   0   7  29      725.86      784.42     85.15 o
   1   7  29      658.65      531.46     90.77 o
   2   7  29       67.73      101.78     39.07 o
   3   7  29      618.01      561.19     95.78 o
  -3   8  29      270.50      216.14     76.97 o
  -2   8  29        6.78       15.38     41.58 o
  -1   8  29       80.92       63.94     28.73 o
   0   8  29      296.80      299.49     71.00 o
   1   8  29       84.08       44.59     64.49 o
   2   8  29        6.88      102.05     90.37 o
   3   8  29      276.87      279.57     65.73 o
  -3   9  29      122.14      187.83     51.49 o
  -2   9  29      878.12      757.20    120.94 o
  -1   9  29     1399.39     1051.02    175.59 o
   0   9  29       48.80      125.63     64.97 o
   1   9  29     1407.30     1401.65    219.08 o
   2   9  29      870.00      886.16    138.66 o
   3   9  29      116.87      190.00     77.00 o
  -3  10  29       86.09        7.12     47.76 o
  -2  10  29      453.51      355.03     92.33 o
  -1  10  29      164.14      133.58     41.46 o
   0  10  29      553.15      545.60    117.29 o
   1  10  29      168.58      206.09     56.40 o
   2  10  29      461.23      577.37     88.04 o
   3  10  29       87.35       99.47     51.71 o
  -2  11  29      694.61      531.62    101.79 o
  -1  11  29      653.55      641.23    107.16 o
   0  11  29      222.17      303.96     84.10 o
   1  11  29      641.76      574.08    103.03 o
   2  11  29      688.27      564.74    111.75 o
  -2  12  29      308.36      212.34     58.24 o
  -1  12  29      459.07      550.99     92.09 o
   0  12  29       92.05      206.55     87.52 o
   1  12  29      466.58      417.93     58.84 o
   2  12  29      308.68      264.61     65.83 o
  -1  13  29      229.96      143.04     50.26 o
   0  13  29      262.08      289.01     60.34 o
   1  13  29      229.25      192.60     66.00 o
   0   0  30      495.37      533.37     79.30 o
   1   0  30       20.80       64.52     58.25 o
   2   0  30      124.29      111.87     44.50 o
   3   0  30      326.04      284.69     65.29 o
   4   0  30       41.88      131.49     86.20 o
  -4   1  30       92.23      217.81    107.23 o
  -3   1  30        3.21      137.00     43.42 o
  -2   1  30      232.48      266.99     67.95 o
  -1   1  30      146.77      166.63     36.08 o
   0   1  30      642.23      643.87     61.35 o
   1   1  30      150.04      190.58     44.11 o
   2   1  30      234.28      375.58     76.19 o
   3   1  30        4.08      157.88     48.80 o
   4   1  30       93.60      102.80    119.08 o
  -4   2  30      118.98      108.20     68.88 o
  -3   2  30      133.71      125.38     48.65 o
  -2   2  30      149.45      192.66     57.63 o
  -1   2  30      440.62      439.68     54.11 o
   0   2  30      489.58      355.86     71.26 o
   1   2  30      457.48      456.80     91.32 o
   2   2  30      155.99      238.68     52.60 o
   3   2  30      137.66      179.53     56.27 o
   4   2  30      124.66      276.24     59.17 o
  -4   3  30      324.37      288.97     58.45 o
  -3   3  30       77.19      129.77     52.12 o
  -2   3  30      143.22      132.39     50.10 o
  -1   3  30     1232.40     1055.67    124.97 o
   0   3  30       74.16      101.65     41.30 o
   1   3  30     1230.73     1171.32    109.19 o
   2   3  30      141.47      127.30     46.30 o
   3   3  30       72.85       54.38     32.19 o
   4   3  30      330.20      279.28     51.98 o
  -4   4  30       36.96      123.50     53.14 o
  -3   4  30      328.69      385.83     69.06 o
  -2   4  30       75.25      183.67     50.66 o
  -1   4  30      307.67      421.26     74.93 o
   0   4  30       16.08       61.82     30.47 o
   1   4  30      314.66      279.82     53.21 o
   2   4  30       75.46       60.04     36.12 o
   3   4  30      320.23      366.31     81.93 o
   4   4  30       38.42       61.81     37.82 o
  -3   5  30      247.41      259.44     80.95 o
  -2   5  30      114.14       85.88     48.69 o
  -1   5  30       80.11      203.51     67.83 o
   0   5  30      352.61      274.29     54.97 o
   1   5  30       83.64      204.44     41.90 o
   2   5  30      109.57      105.18     41.70 o
   3   5  30      241.44      243.58    103.66 o
  -3   6  30       60.13       90.27     46.84 o
  -2   6  30      164.41      118.42     47.51 o
  -1   6  30      403.70      417.83     69.23 o
   0   6  30        2.86       50.80    120.06 o
   1   6  30      401.95      416.93     66.70 o
   2   6  30      156.34      147.26     41.50 o
   3   6  30       59.46      162.50     65.70 o
  -3   7  30       71.04      213.75     68.71 o
  -2   7  30      111.14      160.38     45.72 o
  -1   7  30      195.63      229.57     51.18 o
   0   7  30       52.10      135.83     51.93 o
   1   7  30      191.62      407.86    101.58 o
   2   7  30      109.10      123.59     36.34 o
   3   7  30       74.52      122.65     60.83 o
  -3   8  30       80.66      130.52     77.21 o
  -2   8  30       84.69       87.35     43.00 o
  -1   8  30      631.38      516.83     78.62 o
   0   8  30       14.30      150.62     54.64 o
   1   8  30      631.34      564.00    161.16 o
   2   8  30       91.29      138.61     41.13 o
   3   8  30       77.20      137.43     44.66 o
  -2   9  30      244.76      179.26     59.85 o
  -1   9  30       35.51      151.44     88.19 o
   0   9  30       27.42      162.15     45.94 o
   1   9  30       37.72      108.65     83.93 o
   2   9  30      240.90      313.80     91.21 o
  -2  10  30      180.19      172.75     50.09 o
  -1  10  30       90.76      163.17     52.24 o
   0  10  30      127.34      170.66     51.98 o
   1  10  30       85.75      175.34     61.12 o
   2  10  30      184.19      279.86     59.87 o
  -2  11  30      486.37      303.65     72.80 o
  -1  11  30        3.67       42.98     58.09 o
   0  11  30       32.67       82.41     38.60 o
   1  11  30        4.54      119.19     43.22 o
   2  11  30      483.09      321.11    137.69 o
  -1  12  30      102.41      130.68     46.67 o
   0  12  30        0.26      142.09     47.95 o
   1  12  30      105.30       88.54    114.25 o
   1   0  31        0.37       24.03     24.13 o
   2   0  31        6.87      130.79     41.48 o
   3   0  31      406.64      378.44     66.38 o
  -3   1  31      279.31      418.51     63.20 o
  -2   1  31      590.92      488.60    104.54 o
  -1   1  31      237.61      267.23     51.50 o
   0   1  31        8.39       91.67     34.24 o
   1   1  31      235.65      177.56     52.82 o
   2   1  31      574.46      602.96    108.08 o
   3   1  31      283.09      227.87     68.02 o
  -3   2  31      305.28      345.83     77.21 o
  -2   2  31       32.92       48.25     52.12 o
  -1   2  31      178.67      131.67     40.31 o
   0   2  31       38.02       41.33     41.05 o
   1   2  31      187.49      147.86     39.10 o
   2   2  31       33.94       87.86     34.42 o
   3   2  31      306.77      370.53     70.53 o
  -3   3  31      309.89      407.31     87.99 o
  -2   3  31       43.48      160.04     51.39 o
  -1   3  31      273.31      118.00     51.57 o
   0   3  31      477.53      479.05     45.09 o
   1   3  31      279.78      267.20     54.27 o
   2   3  31       44.02      119.05     29.53 o
   3   3  31      319.51      207.75     53.59 o
  -3   4  31      141.64      173.54     61.75 o
  -2   4  31      292.78      352.33     81.44 o
  -1   4  31      259.82      243.37     75.24 o
   0   4  31      157.54      181.34     44.95 o
   1   4  31      270.25      239.81     52.11 o
   2   4  31      298.21      229.50     48.13 o
   3   4  31      141.73      225.63     60.42 o
  -3   5  31      204.39      181.42     50.01 o
  -2   5  31      372.40      502.09     97.01 o
  -1   5  31       36.48      118.45     46.74 o
   0   5  31        0.55       70.12     29.71 o
   1   5  31       38.67      105.32     40.10 o
   2   5  31      368.17      396.13     62.19 o
   3   5  31      194.55      238.73     49.05 o
  -3   6  31       14.63      137.70     44.87 o
  -2   6  31      252.49      239.74     61.03 o
  -1   6  31       27.82      111.84     38.54 o
   0   6  31      889.98      740.88    118.84 o
   1   6  31       29.52      116.64     77.51 o
   2   6  31      256.57      190.76     46.86 o
   3   6  31       15.01       96.64     56.01 o
  -3   7  31        0.06       63.64     48.84 o
  -2   7  31      163.01      181.09     49.05 o
  -1   7  31       37.58      118.20     46.34 o
   0   7  31        3.54       64.58     48.37 o
   1   7  31       38.99       66.84     23.93 o
   2   7  31      155.65      111.66     47.59 o
   3   7  31        0.03       33.64     25.11 o
  -2   8  31      491.46      322.37     75.83 o
  -1   8  31      343.06      480.35    102.01 o
   0   8  31      859.09      722.63    135.91 o
   1   8  31      343.52      365.58    141.85 o
   2   8  31      480.97      472.12     66.32 o
  -2   9  31      226.39      249.49     53.21 o
  -1   9  31      108.82      187.83     62.47 o
   0   9  31        7.82      105.95     42.31 o
   1   9  31      111.02      149.00     46.36 o
   2   9  31      226.88      266.43     70.36 o
  -2  10  31      178.44      194.10     49.53 o
  -1  10  31      532.78      548.50     98.93 o
   0  10  31      126.05      136.50     47.32 o
   1  10  31      510.43      597.54     92.13 o
   2  10  31      177.47      295.83     88.45 o
  -1  11  31       88.52       63.14     42.43 o
   0  11  31      129.03      124.67     44.50 o
   1  11  31       86.81      248.75     46.91 o
   0   0  32     2552.75     2185.38    550.88 o
   1   0  32      198.71      212.03     45.28 o
   2   0  32      413.74      306.96     77.88 o
   3   0  32        1.70       78.47     39.54 o
  -3   1  32       45.65       64.37     60.37 o
  -2   1  32       97.87      134.69     43.77 o
  -1   1  32      156.37      130.44     43.21 o
   0   1  32        0.07       34.40     36.94 o
   1   1  32      155.44      112.90     43.65 o
   2   1  32       97.60      148.04     48.01 o
   3   1  32       44.37      232.77     55.42 o
  -3   2  32       40.81       63.79     31.00 o
  -2   2  32      187.92      164.92     64.91 o
  -1   2  32      445.14      399.74     94.38 o
   0   2  32     1038.74      943.73    158.05 o
   1   2  32      450.24      377.17     72.22 o
   2   2  32      202.41      335.65     90.80 o
   3   2  32       42.64       71.71     33.47 o
  -3   3  32     1203.56      935.89    135.27 o
  -2   3  32      180.54      165.08     96.20 o
  -1   3  32       68.41       94.85     31.46 o
   0   3  32      724.21      472.24     89.17 o
   1   3  32       65.34       39.86     38.78 o
   2   3  32      181.03      136.26     70.75 o
   3   3  32     1194.13      918.39    114.48 o
  -3   4  32       85.38      112.45     39.56 o
  -2   4  32      226.24      230.71     56.12 o
  -1   4  32      936.48      826.37    152.99 o
   0   4  32        0.13       66.94     66.04 o
   1   4  32      934.78      774.50    114.47 o
   2   4  32      229.85      241.06     56.37 o
   3   4  32       82.37       62.97     35.01 o
  -3   5  32      183.82      158.45     45.86 o
  -2   5  32      552.92      508.78    106.29 o
  -1   5  32      162.57      286.23     66.33 o
   0   5  32      235.60      171.83    123.31 o
   1   5  32      160.92      201.58     64.94 o
   2   5  32      547.88      514.12     70.79 o
   3   5  32      185.05      234.15     59.94 o
  -2   6  32       34.86      155.66     52.16 o
  -1   6  32       38.62       78.76     65.53 o
   0   6  32      393.65      281.69     77.33 o
   1   6  32       42.77       86.81     30.56 o
   2   6  32       31.49       71.07     32.62 o
  -2   7  32      341.97      280.82     54.94 o
  -1   7  32       62.67      129.61     44.16 o
   0   7  32       46.77       64.04     25.40 o
   1   7  32       60.51      129.44     42.05 o
   2   7  32      334.93      279.46     43.92 o
  -2   8  32      190.50      173.35     48.55 o
  -1   8  32      120.75      129.00     48.78 o
   0   8  32      249.93      269.64     57.70 o
   1   8  32      119.46       57.06     34.30 o
   2   8  32      179.74      154.98     47.09 o
  -1   9  32       15.48       67.45     66.71 o
   0   9  32      251.36      189.86     65.24 o
   1   9  32       14.29      119.72     44.07 o
  -1  10  32       77.18       38.34     44.25 o
   0  10  32      122.32      152.60     50.46 o
   1  10  32       77.11       70.77     47.15 o
   1   0  33      142.38      102.24     37.57 o
   2   0  33      900.11      660.44    124.43 o
   3   0  33       58.93      198.70     52.97 o
  -3   1  33       11.03       77.00     55.36 o
  -2   1  33       48.36      -52.05     45.81 o
  -1   1  33       60.42       76.47     35.10 o
   0   1  33      406.50      313.02     67.21 o
   1   1  33       59.58       83.42     54.07 o
   2   1  33       46.45      174.02     43.32 o
   3   1  33       11.11       29.49     38.33 o
  -3   2  33      330.01      279.19     59.46 o
  -2   2  33      453.84      409.95    159.09 o
  -1   2  33      421.75      394.20     86.86 o
   0   2  33      216.55      140.52     41.75 o
   1   2  33      426.32      292.27     60.27 o
   2   2  33      452.14      393.49     81.38 o
   3   2  33      342.30      278.95     67.36 o
  -2   3  33      151.04      109.36     41.79 o
  -1   3  33       55.65       76.33     48.09 o
   0   3  33        5.94       50.13     30.66 o
   1   3  33       58.66       89.41     43.35 o
   2   3  33      148.65      222.96     59.37 o
  -2   4  33      516.52      368.98     81.55 o
  -1   4  33       50.58      113.03     57.35 o
   0   4  33      261.28      146.48     71.61 o
   1   4  33       51.72      101.17     28.13 o
   2   4  33      534.91      430.25     75.76 o
  -2   5  33      150.75      335.49     76.05 o
  -1   5  33      265.56      233.34     88.93 o
   0   5  33       71.11      167.42     86.42 o
   1   5  33      275.69      238.94     51.47 o
   2   5  33      146.99      271.98     57.46 o
  -2   6  33      177.32      164.68     52.76 o
  -1   6  33       30.26      134.29     57.99 o
   0   6  33       87.71      -36.36     80.13 o
   1   6  33       31.58      120.94     37.05 o
   2   6  33      176.56      167.54     49.22 o
  -2   7  33      114.11      158.75     55.95 o
  -1   7  33       65.98      177.48     54.37 o
   0   7  33       51.95      181.80     60.37 o
   1   7  33       64.83       97.61     37.69 o
   2   7  33      117.28       61.88     32.04 o
  -1   8  33      286.54      164.22     88.22 o
   0   8  33       37.33       99.55    143.20 o
   1   8  33      284.65      312.36     42.87 o
   0   9  33      300.74      290.41    100.97 o
   0   0  34       69.31       70.36    133.68 o
   1   0  34        1.18       76.64     87.65 o
   2   0  34      491.05      336.62     63.71 o
  -2   1  34      421.89      274.82     56.25 o
  -1   1  34       94.10      147.55     56.86 o
   0   1  34      162.15      270.01     82.56 o
   1   1  34       90.91      130.16     61.81 o
   2   1  34      425.69      357.59     57.95 o
  -2   2  34       59.09      159.70     51.82 o
  -1   2  34       54.06      178.56     56.65 o
   0   2  34      485.13      411.77     91.76 o
   1   2  34       54.75       75.99     39.08 o
   2   2  34       61.52       74.87     44.81 o
  -2   3  34      297.71      278.94     51.94 o
  -1   3  34      450.60      377.89    116.51 o
   0   3  34        0.66      100.12     88.16 o
   1   3  34      462.19      400.53     64.81 o
   2   3  34      313.05      238.53     49.80 o
  -2   4  34      201.17      238.43     52.52 o
  -1   4  34      287.61      312.61    144.47 o
   0   4  34      609.85      535.30    108.36 o
   1   4  34      282.98      214.47     60.27 o
   2   4  34      207.28      115.28     46.48 o
  -2   5  34      152.11      143.22     48.21 o
  -1   5  34      284.13      155.39     78.58 o
   0   5  34      197.35      153.98    482.71 o
   1   5  34      277.85      159.29     70.86 o
   2   5  34      155.29       73.90     34.13 o
  -1   6  34      219.52      257.94     56.35 o
   0   6  34       16.45       21.72     73.82 o
   1   6  34      218.90      210.09     66.24 o
  -1   7  34       24.20      129.44     49.17 o
   0   7  34       69.10      208.38     46.59 o
   1   7  34       23.53      114.19     36.01 o
   0   8  34      403.20      352.26     77.96 o
   1   0  35      608.26      505.48     85.11 o
   2   0  35      111.54       57.49     53.48 o
  -2   1  35      353.46      252.31    161.60 o
  -1   1  35      810.00      691.67    111.28 o
   0   1  35      115.38      201.91     83.50 o
   1   1  35      817.74      641.16    119.97 o
   2   1  35      346.60      222.65     77.54 o
  -1   2  35      310.99      251.24     84.68 o
   0   2  35      386.53      475.22     94.62 o
   1   2  35      311.57      268.36     56.51 o
  -1   3  35      107.77      187.57     94.43 o
   0   3  35      454.77      407.32     71.00 o
   1   3  35      111.42      121.40     47.44 o
  -1   4  35      109.81      151.61     51.63 o
   0   4  35      425.56      313.92     65.39 o
   1   4  35      107.13      115.37     51.91 o
  -1   5  35      312.60      271.53     77.67 o
   0   5  35       80.68      195.28     52.19 o
   1   5  35      310.94      198.52     66.62 o
   0   6  35       14.94       61.45     53.40 o
   0   0  36       17.89      344.70    126.64 o
   1   0  36      304.09      256.83     73.71 o
  -1   1  36      101.06       61.81     86.96 o
   0   1  36        0.01       52.66     98.65 o
   1   1  36      100.08      116.25     57.46 o
  -1   2  36      309.09      247.62     87.84 o
   0   2  36       28.97       61.68     34.90 o
   1   2  36      310.79      228.32     73.48 o
   0   3  36       75.06      102.71     40.23 o
 
